# Supplementary material for: CKS2 and RMI2 are two prognostic biomarkers of lung adenocarcinoma
Source: PeerJ. 2020 Oct 7;8:e10126. doi: 10.7717/peerj.10126 (PMC7547618; doi:10.7717/peerj.10126)
Supplement: Supplemental Information 1 [file peerj-08-10126-s001.tsv]

#node1	node2	node1_string_internal_id	node2_string_internal_id	node1_external_id	node2_external_id	neighborhood_on_chromosome	gene_fusion	phylogenetic_cooccurrence	homology	coexpression	experimentally_determined_interaction	database_annotated	automated_textmining	combined_score
MCM10	CDC45	4448957	4448376	9606.ENSP00000418268	9606.ENSP00000405726	0	0	0	0	0.885	0.945	0.900	0.961	0.999
CDC45	GINS2	4448376	4434310	9606.ENSP00000405726	9606.ENSP00000253462	0	0	0	0	0.928	0.792	0.900	0.775	0.999
PSAT1	PHGDH	4444751	4443312	9606.ENSP00000365773	9606.ENSP00000358417	0.185	0	0	0	0.950	0.413	0.900	0.916	0.999
CDCA8	AURKB	4444097	4438898	9606.ENSP00000362146	9606.ENSP00000313950	0	0	0	0	0.970	0.379	0.900	0.967	0.999
CDK1	MAD2L1	4446389	4437296	9606.ENSP00000378699	9606.ENSP00000296509	0	0	0	0	0.991	0.175	0.900	0.616	0.999
CDK1	CCNA2	4446389	4436109	9606.ENSP00000378699	9606.ENSP00000274026	0	0.007	0	0	0.986	0.770	0.900	0.937	0.999
CENPN	CENPA	4446136	4440745	9606.ENSP00000377007	9606.ENSP00000336868	0	0	0	0	0.680	0.837	0.900	0.851	0.999
MCM4	GINS2	4435007	4434310	9606.ENSP00000262105	9606.ENSP00000253462	0	0	0	0	0.880	0.788	0.900	0.714	0.999
CDK1	CKS2	4446389	4444630	9606.ENSP00000378699	9606.ENSP00000364976	0	0	0	0	0.965	0.951	0.540	0.718	0.999
CDK1	CKS1B	4446389	4438654	9606.ENSP00000378699	9606.ENSP00000311083	0	0	0	0	0.980	0.989	0.540	0.589	0.999
CDT1	MCM4	4437709	4435007	9606.ENSP00000301019	9606.ENSP00000262105	0	0	0	0	0.943	0.379	0.900	0.881	0.999
CDK1	UBE2C	4446389	4441865	9606.ENSP00000378699	9606.ENSP00000348838	0	0	0	0	0.978	0.100	0.900	0.584	0.999
CDK1	CCNB2	4446389	4436767	9606.ENSP00000378699	9606.ENSP00000288207	0	0	0	0	0.993	0.966	0.900	0.853	0.999
CDC45	MCM4	4448376	4435007	9606.ENSP00000405726	9606.ENSP00000262105	0	0	0	0	0.956	0.866	0.900	0.909	0.999
CDKN1A	CCNA2	4447168	4436109	9606.ENSP00000384849	9606.ENSP00000274026	0	0	0	0	0.058	0.994	0.900	0.793	0.999
MAD2L1	CCNA2	4437296	4436109	9606.ENSP00000296509	9606.ENSP00000274026	0	0	0	0	0.984	0.993	0.900	0.572	0.999
AURKB	CCNB2	4438898	4436767	9606.ENSP00000313950	9606.ENSP00000288207	0	0	0	0	0.962	0.291	0.900	0.677	0.999
KIF20A	AURKB	4446341	4438898	9606.ENSP00000378356	9606.ENSP00000313950	0	0	0	0	0.932	0.433	0.900	0.792	0.999
KIF20A	MAD2L1	4446341	4437296	9606.ENSP00000378356	9606.ENSP00000296509	0	0	0	0	0.821	0.994	0	0.357	0.999
CDK1	NCAPG	4446389	4434176	9606.ENSP00000378699	9606.ENSP00000251496	0	0	0	0	0.992	0.326	0.900	0.385	0.999
MCM10	MCM4	4448957	4435007	9606.ENSP00000418268	9606.ENSP00000262105	0	0	0	0	0.733	0.802	0.900	0.882	0.999
CDCA8	BIRC5	4444097	4437778	9606.ENSP00000362146	9606.ENSP00000301633	0	0	0	0	0.948	0.873	0.900	0.608	0.999
CDK1	AURKB	4446389	4438898	9606.ENSP00000378699	9606.ENSP00000313950	0	0	0.422	0.726	0.963	0.399	0.900	0.852	0.998
AURKB	MAD2L1	4438898	4437296	9606.ENSP00000313950	9606.ENSP00000296509	0	0	0	0	0.955	0.169	0.900	0.722	0.998
CDK1	BIRC5	4446389	4437778	9606.ENSP00000378699	9606.ENSP00000301633	0	0	0	0	0.967	0.379	0.900	0.526	0.998
CDK1	CDCA8	4446389	4444097	9606.ENSP00000378699	9606.ENSP00000362146	0	0	0	0	0.971	0	0.900	0.616	0.998
BIRC5	MAD2L1	4437778	4437296	9606.ENSP00000301633	9606.ENSP00000296509	0	0	0	0	0.958	0	0.900	0.578	0.998
UBE2C	CCNA2	4441865	4436109	9606.ENSP00000348838	9606.ENSP00000274026	0	0	0	0	0.956	0.164	0.900	0.646	0.998
MAD2L1	CCNB2	4437296	4436767	9606.ENSP00000296509	9606.ENSP00000288207	0	0	0	0	0.926	0.130	0.900	0.788	0.998
CDCA8	MAD2L1	4444097	4437296	9606.ENSP00000362146	9606.ENSP00000296509	0	0	0	0	0.968	0	0.900	0.516	0.998
CKS1B	CCNA2	4438654	4436109	9606.ENSP00000311083	9606.ENSP00000274026	0	0	0	0	0.829	0.801	0.900	0.568	0.998
CDT1	CCNA2	4437709	4436109	9606.ENSP00000301019	9606.ENSP00000274026	0	0	0	0	0.812	0.808	0.900	0.702	0.998
AURKB	BIRC5	4438898	4437778	9606.ENSP00000313950	9606.ENSP00000301633	0	0	0	0	0.874	0.588	0.900	0.701	0.998
CKS1B	SKP2	4438654	4436120	9606.ENSP00000311083	9606.ENSP00000274255	0	0	0	0	0.173	0.930	0.900	0.796	0.998
CENPA	AURKB	4440745	4438898	9606.ENSP00000336868	9606.ENSP00000313950	0	0	0	0	0.807	0.542	0.900	0.842	0.998
HMMR	TPX2	4446202	4437665	9606.ENSP00000377492	9606.ENSP00000300403	0	0	0	0	0.837	0.379	0.900	0.751	0.997
CKS2	CCNB2	4444630	4436767	9606.ENSP00000364976	9606.ENSP00000288207	0	0	0	0	0.921	0.916	0	0.627	0.997
UBE2C	MAD2L1	4441865	4437296	9606.ENSP00000348838	9606.ENSP00000296509	0	0	0	0	0.919	0.509	0.900	0.449	0.997
AURKB	NCAPG	4438898	4434176	9606.ENSP00000313950	9606.ENSP00000251496	0	0	0	0	0.959	0.263	0.900	0.379	0.997
CDK1	FOXM1	4446389	4441245	9606.ENSP00000378699	9606.ENSP00000342307	0	0	0	0	0.840	0.424	0.900	0.748	0.997
MCM10	CDT1	4448957	4437709	9606.ENSP00000418268	9606.ENSP00000301019	0	0	0	0	0.805	0.186	0.900	0.874	0.997
CDCA8	CCNB2	4444097	4436767	9606.ENSP00000362146	9606.ENSP00000288207	0	0	0	0	0.938	0	0.900	0.578	0.997
UBE2C	AURKB	4441865	4438898	9606.ENSP00000348838	9606.ENSP00000313950	0	0	0	0	0.934	0.064	0.900	0.597	0.997
CDKN1A	CDK1	4447168	4446389	9606.ENSP00000384849	9606.ENSP00000378699	0	0	0	0	0.051	0.858	0.900	0.828	0.997
CDK1	TPX2	4446389	4437665	9606.ENSP00000378699	9606.ENSP00000300403	0	0	0	0	0.925	0	0.900	0.721	0.997
CDK1	PKMYT1	4446389	4435050	9606.ENSP00000378699	9606.ENSP00000262300	0	0	0.312	0.670	0.550	0.882	0.900	0.902	0.996
FOXM1	CCNA2	4441245	4436109	9606.ENSP00000342307	9606.ENSP00000274026	0	0	0	0	0.863	0.082	0.900	0.751	0.996
KIF20A	CDCA8	4446341	4444097	9606.ENSP00000378356	9606.ENSP00000362146	0	0	0	0	0.920	0.116	0.900	0.571	0.996
CDK1	CENPA	4446389	4440745	9606.ENSP00000378699	9606.ENSP00000336868	0	0	0	0	0.820	0.157	0.900	0.729	0.995
CCNB2	PKMYT1	4436767	4435050	9606.ENSP00000288207	9606.ENSP00000262300	0	0	0	0	0.607	0.717	0.900	0.668	0.995
CCNB2	NCAPG	4436767	4434176	9606.ENSP00000288207	9606.ENSP00000251496	0	0	0	0	0.937	0	0.900	0.398	0.995
BIRC5	CCNB2	4437778	4436767	9606.ENSP00000301633	9606.ENSP00000288207	0	0	0	0	0.880	0.185	0.900	0.577	0.995
CENPF	CCNB2	4442771	4436767	9606.ENSP00000355922	9606.ENSP00000288207	0	0	0	0	0.901	0	0.900	0.544	0.995
CCNA2	PKMYT1	4436109	4435050	9606.ENSP00000274026	9606.ENSP00000262300	0	0	0	0	0.585	0.811	0.900	0.382	0.994
CENPA	OIP5	4440745	4433119	9606.ENSP00000336868	9606.ENSP00000220514	0	0	0	0	0.780	0.542	0.900	0.548	0.994
CENPA	CENPM	4440745	4432895	9606.ENSP00000336868	9606.ENSP00000215980	0	0	0	0	0.770	0.222	0.900	0.748	0.994
CKS1B	CCNB2	4438654	4436767	9606.ENSP00000311083	9606.ENSP00000288207	0	0	0	0	0.868	0.924	0	0.491	0.994
CDCA8	CENPF	4444097	4442771	9606.ENSP00000362146	9606.ENSP00000355922	0	0	0	0	0.890	0	0.900	0.537	0.994
KIF20A	PRC1	4446341	4446249	9606.ENSP00000378356	9606.ENSP00000377793	0	0	0	0	0.892	0.182	0.900	0.468	0.994
CDK1	CDCA5	4446389	4436187	9606.ENSP00000378699	9606.ENSP00000275517	0	0	0	0	0.752	0.294	0.900	0.712	0.994
CDK1	HMMR	4446389	4446202	9606.ENSP00000378699	9606.ENSP00000377492	0	0	0	0	0.926	0	0.900	0.230	0.993
RAD21	CDCA5	4437395	4436187	9606.ENSP00000297338	9606.ENSP00000275517	0	0	0	0	0.069	0.816	0.900	0.682	0.993
UBE2C	CCNB2	4441865	4436767	9606.ENSP00000348838	9606.ENSP00000288207	0	0	0	0	0.976	0.164	0	0.696	0.993
CDCA8	CDCA5	4444097	4436187	9606.ENSP00000362146	9606.ENSP00000275517	0	0	0	0	0.856	0	0.900	0.590	0.993
AURKB	CDCA5	4438898	4436187	9606.ENSP00000313950	9606.ENSP00000275517	0	0	0	0	0.785	0	0.900	0.711	0.993
CKS2	CKS1B	4444630	4438654	9606.ENSP00000364976	9606.ENSP00000311083	0	0	0	0.974	0.799	0.825	0.800	0.809	0.992
KIF20A	BIRC5	4446341	4437778	9606.ENSP00000378356	9606.ENSP00000301633	0	0	0	0	0.875	0	0.900	0.443	0.992
CENPF	CENPA	4442771	4440745	9606.ENSP00000355922	9606.ENSP00000336868	0	0	0	0	0.786	0	0.900	0.672	0.992
CENPN	CENPM	4446136	4432895	9606.ENSP00000377007	9606.ENSP00000215980	0	0	0	0	0.613	0.131	0.900	0.810	0.992
CKS2	CCNA2	4444630	4436109	9606.ENSP00000364976	9606.ENSP00000274026	0	0	0	0	0.838	0.817	0.540	0.509	0.992
CDK1	CENPF	4446389	4442771	9606.ENSP00000378699	9606.ENSP00000355922	0	0	0	0	0.859	0	0.900	0.524	0.992
FOXM1	CCNB2	4441245	4436767	9606.ENSP00000342307	9606.ENSP00000288207	0	0	0	0	0.819	0.082	0.900	0.527	0.991
BIRC5	CDCA5	4437778	4436187	9606.ENSP00000301633	9606.ENSP00000275517	0	0	0	0	0.881	0	0.900	0.365	0.991
CDK1	MCM4	4446389	4435007	9606.ENSP00000378699	9606.ENSP00000262105	0	0	0	0	0.943	0.478	0	0.734	0.991
CENPF	FOXM1	4442771	4441245	9606.ENSP00000355922	9606.ENSP00000342307	0	0	0	0	0.820	0	0.900	0.572	0.991
CCNA2	MCM4	4436109	4435007	9606.ENSP00000274026	9606.ENSP00000262105	0	0	0	0	0.797	0.182	0.900	0.551	0.991
CDCA8	CENPA	4444097	4440745	9606.ENSP00000362146	9606.ENSP00000336868	0	0	0	0	0.793	0	0.900	0.627	0.991
CDK1	KIF20A	4446389	4446341	9606.ENSP00000378699	9606.ENSP00000378356	0	0	0	0	0.963	0.157	0	0.734	0.991
CENPF	AURKB	4442771	4438898	9606.ENSP00000355922	9606.ENSP00000313950	0	0	0	0	0.803	0	0.900	0.606	0.991
SKP2	CCNA2	4436120	4436109	9606.ENSP00000274255	9606.ENSP00000274026	0	0	0	0	0.368	0.602	0.900	0.702	0.991
CENPA	CCNB2	4440745	4436767	9606.ENSP00000336868	9606.ENSP00000288207	0	0	0	0	0.810	0.126	0.900	0.499	0.990
CDK1	CDT1	4446389	4437709	9606.ENSP00000378699	9606.ENSP00000301019	0	0	0	0	0.687	0.861	0	0.788	0.990
CENPA	MAD2L1	4440745	4437296	9606.ENSP00000336868	9606.ENSP00000296509	0	0	0	0	0.796	0.170	0.900	0.490	0.990
CCNB2	CDCA5	4436767	4436187	9606.ENSP00000288207	9606.ENSP00000275517	0	0	0	0	0.837	0	0.900	0.471	0.990
STMN1	CDK1	4448554	4446389	9606.ENSP00000410452	9606.ENSP00000378699	0	0	0	0	0.782	0.379	0.900	0.400	0.990
AURKB	CCNA2	4438898	4436109	9606.ENSP00000313950	9606.ENSP00000274026	0	0	0	0	0.969	0.177	0	0.661	0.990
CENPF	BIRC5	4442771	4437778	9606.ENSP00000355922	9606.ENSP00000301633	0	0	0	0	0.809	0	0.900	0.548	0.990
MAD2L1	NCAPG	4437296	4434176	9606.ENSP00000296509	9606.ENSP00000251496	0	0	0	0	0.982	0	0	0.414	0.989
CENPF	MAD2L1	4442771	4437296	9606.ENSP00000355922	9606.ENSP00000296509	0	0	0	0	0.802	0	0.900	0.529	0.989
CENPA	BIRC5	4440745	4437778	9606.ENSP00000336868	9606.ENSP00000301633	0	0	0	0	0.782	0.097	0.900	0.471	0.988
CDK1	PRC1	4446389	4446249	9606.ENSP00000378699	9606.ENSP00000377793	0	0	0	0	0.967	0.470	0	0.411	0.988
CDK1	CDKN3	4446389	4440665	9606.ENSP00000378699	9606.ENSP00000335357	0	0	0	0	0.913	0.458	0	0.766	0.988
CDKN1A	SKP2	4447168	4436120	9606.ENSP00000384849	9606.ENSP00000274255	0	0	0	0	0	0.624	0.900	0.693	0.987
CDC45	CDT1	4448376	4437709	9606.ENSP00000405726	9606.ENSP00000301019	0	0	0	0	0.852	0	0	0.918	0.987
AURKB	TPX2	4438898	4437665	9606.ENSP00000313950	9606.ENSP00000300403	0	0	0	0	0.897	0.435	0	0.779	0.986
CDK1	CENPN	4446389	4446136	9606.ENSP00000378699	9606.ENSP00000377007	0	0	0	0	0.827	0	0.900	0.291	0.986
CENPN	CCNB2	4446136	4436767	9606.ENSP00000377007	9606.ENSP00000288207	0	0	0	0	0.841	0	0.900	0.206	0.986
CENPN	CDCA8	4446136	4444097	9606.ENSP00000377007	9606.ENSP00000362146	0	0	0	0	0.822	0	0.900	0.300	0.986
CDCA8	CENPM	4444097	4432895	9606.ENSP00000362146	9606.ENSP00000215980	0	0	0	0	0.809	0.075	0.900	0.278	0.985
CENPN	AURKB	4446136	4438898	9606.ENSP00000377007	9606.ENSP00000313950	0	0	0	0	0.806	0	0.900	0.297	0.985
PRC1	TPX2	4446249	4437665	9606.ENSP00000377793	9606.ENSP00000300403	0	0	0	0	0.966	0	0	0.577	0.985
CCNB2	CENPM	4436767	4432895	9606.ENSP00000288207	9606.ENSP00000215980	0	0	0	0	0.797	0	0.900	0.329	0.985
AURKB	CENPM	4438898	4432895	9606.ENSP00000313950	9606.ENSP00000215980	0	0	0	0	0.805	0	0.900	0.287	0.984
CDCA8	CCNA2	4444097	4436109	9606.ENSP00000362146	9606.ENSP00000274026	0	0	0	0	0.974	0	0	0.427	0.984
CENPN	MAD2L1	4446136	4437296	9606.ENSP00000377007	9606.ENSP00000296509	0	0	0	0	0.808	0	0.900	0.258	0.984
BIRC5	CENPM	4437778	4432895	9606.ENSP00000301633	9606.ENSP00000215980	0	0	0	0	0.797	0	0.900	0.252	0.983
UBE2C	BIRC5	4441865	4437778	9606.ENSP00000348838	9606.ENSP00000301633	0	0	0	0	0.956	0.193	0	0.579	0.983
CDK1	MELK	4446389	4437455	9606.ENSP00000378699	9606.ENSP00000298048	0	0	0	0.711	0.978	0.124	0	0.387	0.982
CENPF	CDCA5	4442771	4436187	9606.ENSP00000355922	9606.ENSP00000275517	0	0	0	0	0.714	0.121	0.900	0.367	0.982
CENPA	CDCA5	4440745	4436187	9606.ENSP00000336868	9606.ENSP00000275517	0	0	0	0	0.748	0	0.900	0.363	0.982
CENPN	OIP5	4446136	4433119	9606.ENSP00000377007	9606.ENSP00000220514	0	0	0	0	0.778	0	0.900	0.260	0.982
CKS1B	MAD2L1	4438654	4437296	9606.ENSP00000311083	9606.ENSP00000296509	0	0	0	0	0.977	0	0	0.269	0.982
PRC1	NCAPG	4446249	4434176	9606.ENSP00000377793	9606.ENSP00000251496	0	0	0	0	0.969	0	0	0.403	0.981
E2F2	CCNA2	4442638	4436109	9606.ENSP00000355249	9606.ENSP00000274026	0	0	0	0	0.215	0.261	0.900	0.714	0.981
CENPN	CENPF	4446136	4442771	9606.ENSP00000377007	9606.ENSP00000355922	0	0	0	0	0.681	0	0.900	0.445	0.980
MAD2L1	CDCA5	4437296	4436187	9606.ENSP00000296509	9606.ENSP00000275517	0	0	0	0	0.718	0	0.900	0.349	0.980
CDKN1A	CKS1B	4447168	4438654	9606.ENSP00000384849	9606.ENSP00000311083	0	0	0	0	0.061	0.674	0.900	0.403	0.979
MCM10	GINS2	4448957	4434310	9606.ENSP00000418268	9606.ENSP00000253462	0	0	0	0	0.788	0.304	0.540	0.734	0.979
KIF20A	CCNB2	4446341	4436767	9606.ENSP00000378356	9606.ENSP00000288207	0	0	0	0	0.952	0.150	0	0.542	0.979
CENPN	CDCA5	4446136	4436187	9606.ENSP00000377007	9606.ENSP00000275517	0	0	0	0	0.726	0	0.900	0.298	0.979
AURKB	RAD21	4438898	4437395	9606.ENSP00000313950	9606.ENSP00000297338	0	0	0	0	0.081	0.185	0.900	0.753	0.979
CDK1	CENPM	4446389	4432895	9606.ENSP00000378699	9606.ENSP00000215980	0	0	0	0	0.759	0	0.900	0.190	0.978
CKS2	MAD2L1	4444630	4437296	9606.ENSP00000364976	9606.ENSP00000296509	0	0	0	0	0.957	0	0	0.523	0.978
CCNB2	CCNA2	4436767	4436109	9606.ENSP00000288207	9606.ENSP00000274026	0	0	0	0.743	0.970	0.086	0	0.806	0.977
KIF20A	TPX2	4446341	4437665	9606.ENSP00000378356	9606.ENSP00000300403	0	0	0	0	0.959	0	0	0.459	0.977
OIP5	CENPM	4433119	4432895	9606.ENSP00000220514	9606.ENSP00000215980	0	0	0	0	0.771	0	0.900	0	0.976
UBE2C	TPX2	4441865	4437665	9606.ENSP00000348838	9606.ENSP00000300403	0	0	0	0	0.950	0	0	0.554	0.976
CDCA8	UBE2C	4444097	4441865	9606.ENSP00000362146	9606.ENSP00000348838	0	0	0	0	0.961	0	0	0.423	0.976
H2AFX	CDK1	4449695	4446389	9606.ENSP00000434024	9606.ENSP00000378699	0	0	0	0	0.257	0.126	0.900	0.648	0.974
CENPF	CENPM	4442771	4432895	9606.ENSP00000355922	9606.ENSP00000215980	0	0	0	0	0.575	0	0.900	0.446	0.974
FAM83D	HMMR	4451564	4446202	9606.ENSP00000481110	9606.ENSP00000377492	0	0	0	0	0.558	0.822	0	0.671	0.971
H2AFX	CENPA	4449695	4440745	9606.ENSP00000434024	9606.ENSP00000336868	0	0	0	0	0.316	0.333	0.900	0.455	0.971
CDCA3	CDK1	4450021	4446389	9606.ENSP00000442068	9606.ENSP00000378699	0	0	0	0	0.942	0	0	0.528	0.971
CCNA2	NCAPG	4436109	4434176	9606.ENSP00000274026	9606.ENSP00000251496	0	0	0	0	0.958	0	0	0.293	0.969
CENPN	BIRC5	4446136	4437778	9606.ENSP00000377007	9606.ENSP00000301633	0	0	0	0	0.659	0	0.900	0.189	0.969
MELK	CCNB2	4437455	4436767	9606.ENSP00000298048	9606.ENSP00000288207	0	0	0	0	0.919	0.262	0	0.510	0.968
H2AFX	CCNA2	4449695	4436109	9606.ENSP00000434024	9606.ENSP00000274026	0	0	0	0	0.290	0.058	0.900	0.586	0.968
KIF20A	CCNA2	4446341	4436109	9606.ENSP00000378356	9606.ENSP00000274026	0	0	0	0	0.938	0.150	0	0.445	0.968
CDC45	NCAPG	4448376	4434176	9606.ENSP00000405726	9606.ENSP00000251496	0	0	0	0	0.954	0	0	0.310	0.967
MAD2L1	CENPM	4437296	4432895	9606.ENSP00000296509	9606.ENSP00000215980	0	0	0	0	0.614	0	0.900	0.230	0.967
CDT1	SKP2	4437709	4436120	9606.ENSP00000301019	9606.ENSP00000274255	0	0	0	0	0.487	0.752	0	0.756	0.966
CDCA3	CDCA8	4450021	4444097	9606.ENSP00000442068	9606.ENSP00000362146	0	0	0	0	0.924	0	0	0.573	0.966
KIF20A	NCAPG	4446341	4434176	9606.ENSP00000378356	9606.ENSP00000251496	0	0	0	0	0.948	0.064	0	0.370	0.966
BIRC5	CCNA2	4437778	4436109	9606.ENSP00000301633	9606.ENSP00000274026	0	0	0	0	0.921	0.157	0	0.522	0.965
KIF20A	UBE2C	4446341	4441865	9606.ENSP00000378356	9606.ENSP00000348838	0	0	0	0	0.937	0.084	0	0.453	0.965
TPX2	MELK	4437665	4437455	9606.ENSP00000300403	9606.ENSP00000298048	0	0	0	0	0.943	0	0	0.422	0.965
CDKN3	CCNA2	4440665	4436109	9606.ENSP00000335357	9606.ENSP00000274026	0	0	0	0	0.887	0.112	0	0.672	0.964
CDKN1A	E2F2	4447168	4442638	9606.ENSP00000384849	9606.ENSP00000355249	0	0	0	0	0.052	0.129	0.900	0.608	0.963
CDK1	RAD21	4446389	4437395	9606.ENSP00000378699	9606.ENSP00000297338	0	0	0	0	0.150	0.085	0.900	0.588	0.963
TPX2	NCAPG	4437665	4434176	9606.ENSP00000300403	9606.ENSP00000251496	0	0	0	0	0.942	0	0	0.389	0.963
FOXM1	MELK	4441245	4437455	9606.ENSP00000342307	9606.ENSP00000298048	0	0	0	0	0.816	0.112	0	0.789	0.962
PRC1	MAD2L1	4446249	4437296	9606.ENSP00000377793	9606.ENSP00000296509	0	0	0	0	0.893	0.280	0	0.552	0.962
BIRC5	TPX2	4437778	4437665	9606.ENSP00000301633	9606.ENSP00000300403	0	0	0	0	0.932	0	0	0.470	0.962
CDCA3	CCNB2	4450021	4436767	9606.ENSP00000442068	9606.ENSP00000288207	0	0	0	0	0.926	0	0	0.494	0.961
CDCA5	CENPM	4436187	4432895	9606.ENSP00000275517	9606.ENSP00000215980	0	0	0	0	0.462	0	0.900	0.349	0.961
TPX2	CCNB2	4437665	4436767	9606.ENSP00000300403	9606.ENSP00000288207	0	0	0	0	0.935	0	0	0.426	0.961
CDCA8	TPX2	4444097	4437665	9606.ENSP00000362146	9606.ENSP00000300403	0	0	0	0	0.926	0	0	0.490	0.961
KIF20A	CENPF	4446341	4442771	9606.ENSP00000378356	9606.ENSP00000355922	0	0	0	0	0.927	0	0	0.477	0.960
MELK	CCNA2	4437455	4436109	9606.ENSP00000298048	9606.ENSP00000274026	0	0	0	0	0.930	0.186	0	0.360	0.960
PRC1	CCNB2	4446249	4436767	9606.ENSP00000377793	9606.ENSP00000288207	0	0	0	0	0.900	0.191	0	0.542	0.959
RAD21	MAD2L1	4437395	4437296	9606.ENSP00000297338	9606.ENSP00000296509	0	0	0	0	0.173	0.194	0.900	0.467	0.959
CDC45	PRC1	4448376	4446249	9606.ENSP00000405726	9606.ENSP00000377793	0	0	0	0	0.958	0	0	0.051	0.958
RAD21	CCNB2	4437395	4436767	9606.ENSP00000297338	9606.ENSP00000288207	0	0	0	0	0.108	0.320	0.900	0.380	0.957
CDCA3	UBE2C	4450021	4441865	9606.ENSP00000442068	9606.ENSP00000348838	0	0	0	0	0.929	0	0	0.430	0.957
GINS2	NCAPG	4434310	4434176	9606.ENSP00000253462	9606.ENSP00000251496	0	0	0	0	0.930	0	0	0.394	0.956
TPX2	CCNA2	4437665	4436109	9606.ENSP00000300403	9606.ENSP00000274026	0	0	0	0	0.927	0	0	0.417	0.956
AURKB	CKS1B	4438898	4438654	9606.ENSP00000313950	9606.ENSP00000311083	0	0	0	0	0.924	0	0	0.432	0.955
CENPF	NCAPG	4442771	4434176	9606.ENSP00000355922	9606.ENSP00000251496	0	0	0	0	0.922	0	0	0.446	0.955
PRC1	CCNA2	4446249	4436109	9606.ENSP00000377793	9606.ENSP00000274026	0	0	0	0	0.928	0.341	0	0.122	0.954
STMN1	AURKB	4448554	4438898	9606.ENSP00000410452	9606.ENSP00000313950	0	0	0	0	0.243	0	0.900	0.452	0.954
MELK	NCAPG	4437455	4434176	9606.ENSP00000298048	9606.ENSP00000251496	0	0	0	0	0.925	0	0	0.400	0.953
CDCA8	NCAPG	4444097	4434176	9606.ENSP00000362146	9606.ENSP00000251496	0	0	0	0	0.932	0	0	0.348	0.953
CDC45	CDK1	4448376	4446389	9606.ENSP00000405726	9606.ENSP00000378699	0	0	0	0	0.891	0	0	0.580	0.952
CENPF	CCNA2	4442771	4436109	9606.ENSP00000355922	9606.ENSP00000274026	0	0	0	0	0.908	0	0	0.473	0.949
UBE2C	FOXM1	4441865	4441245	9606.ENSP00000348838	9606.ENSP00000342307	0	0	0	0	0.830	0.085	0	0.697	0.948
KIF20A	FOXM1	4446341	4441245	9606.ENSP00000378356	9606.ENSP00000342307	0	0	0	0	0.844	0.050	0	0.673	0.947
PRC1	MCM4	4446249	4435007	9606.ENSP00000377793	9606.ENSP00000262105	0	0	0	0	0.924	0	0	0.339	0.947
CDCA8	MELK	4444097	4437455	9606.ENSP00000362146	9606.ENSP00000298048	0	0	0	0	0.910	0	0	0.440	0.947
UBE2C	SKP2	4441865	4436120	9606.ENSP00000348838	9606.ENSP00000274255	0	0	0	0	0.178	0	0.900	0.416	0.947
CENPA	RAD21	4440745	4437395	9606.ENSP00000336868	9606.ENSP00000297338	0	0	0	0	0.061	0.074	0.900	0.460	0.946
H2AFX	CBX3	4449695	4440717	9606.ENSP00000434024	9606.ENSP00000336687	0	0	0	0	0.089	0.304	0.900	0.242	0.945
PRC1	AURKB	4446249	4438898	9606.ENSP00000377793	9606.ENSP00000313950	0	0	0	0	0.904	0.055	0	0.436	0.944
BIRC5	NCAPG	4437778	4434176	9606.ENSP00000301633	9606.ENSP00000251496	0	0	0	0	0.891	0.262	0	0.358	0.944
CENPF	TPX2	4442771	4437665	9606.ENSP00000355922	9606.ENSP00000300403	0	0	0	0	0.891	0	0	0.510	0.944
FOXM1	AURKB	4441245	4438898	9606.ENSP00000342307	9606.ENSP00000313950	0	0	0	0	0.841	0	0	0.658	0.943
MAD2L1	MCM4	4437296	4435007	9606.ENSP00000296509	9606.ENSP00000262105	0	0	0	0	0.868	0.125	0	0.550	0.943
CDCA3	KIF20A	4450021	4446341	9606.ENSP00000442068	9606.ENSP00000378356	0	0	0	0	0.896	0	0	0.473	0.942
CKS2	NCAPG	4444630	4434176	9606.ENSP00000364976	9606.ENSP00000251496	0	0	0	0	0.918	0	0	0.311	0.941
CKS1B	NCAPG	4438654	4434176	9606.ENSP00000311083	9606.ENSP00000251496	0	0	0	0	0.938	0	0	0.084	0.941
BIRC5	MELK	4437778	4437455	9606.ENSP00000301633	9606.ENSP00000298048	0	0	0	0	0.896	0.085	0	0.413	0.939
CDCA8	CKS1B	4444097	4438654	9606.ENSP00000362146	9606.ENSP00000311083	0	0	0	0	0.927	0	0	0.202	0.939
TK1	BIRC5	4437779	4437778	9606.ENSP00000301634	9606.ENSP00000301633	0	0	0	0	0.892	0	0	0.460	0.939
CDCA3	BIRC5	4450021	4437778	9606.ENSP00000442068	9606.ENSP00000301633	0	0	0	0	0.902	0	0	0.397	0.938
CDC45	CCNB2	4448376	4436767	9606.ENSP00000405726	9606.ENSP00000288207	0	0	0	0	0.864	0.080	0	0.537	0.937
UBE2C	MELK	4441865	4437455	9606.ENSP00000348838	9606.ENSP00000298048	0	0	0	0	0.890	0.079	0	0.428	0.937
MCM10	CCNA2	4448957	4436109	9606.ENSP00000418268	9606.ENSP00000274026	0	0	0	0	0.885	0	0	0.471	0.937
CDK1	TK1	4446389	4437779	9606.ENSP00000378699	9606.ENSP00000301634	0	0	0	0	0.781	0.379	0	0.567	0.936
UHRF1	H2AFX	4451406	4449695	9606.ENSP00000479617	9606.ENSP00000434024	0	0	0	0	0.145	0.147	0.900	0.227	0.936
H2AFX	RAD21	4449695	4437395	9606.ENSP00000434024	9606.ENSP00000297338	0	0	0	0	0.075	0.081	0.900	0.344	0.936
HMMR	NCAPG	4446202	4434176	9606.ENSP00000377492	9606.ENSP00000251496	0	0	0	0	0.929	0	0	0.136	0.936
MELK	MAD2L1	4437455	4437296	9606.ENSP00000298048	9606.ENSP00000296509	0	0	0	0	0.901	0	0	0.377	0.936
CDK1	GINS2	4446389	4434310	9606.ENSP00000378699	9606.ENSP00000253462	0	0	0	0	0.921	0	0	0.223	0.936
UBE2C	CENPA	4441865	4440745	9606.ENSP00000348838	9606.ENSP00000336868	0	0	0	0	0.892	0.189	0	0.322	0.935
CDK1	SKP2	4446389	4436120	9606.ENSP00000378699	9606.ENSP00000274255	0	0	0	0	0.351	0.733	0	0.655	0.935
FOXM1	TPX2	4441245	4437665	9606.ENSP00000342307	9606.ENSP00000300403	0	0	0	0	0.903	0	0	0.359	0.935
CKS2	SKP2	4444630	4436120	9606.ENSP00000364976	9606.ENSP00000274255	0	0	0	0	0.138	0.331	0.800	0.494	0.933
CKS1B	CDT1	4438654	4437709	9606.ENSP00000311083	9606.ENSP00000301019	0	0	0	0	0.390	0.873	0	0.209	0.933
CCNB2	MCM4	4436767	4435007	9606.ENSP00000288207	9606.ENSP00000262105	0	0	0	0	0.817	0.260	0	0.548	0.933
CDCA8	FOXM1	4444097	4441245	9606.ENSP00000362146	9606.ENSP00000342307	0	0	0	0	0.907	0	0	0.305	0.933
CKS2	UBE2C	4444630	4441865	9606.ENSP00000364976	9606.ENSP00000348838	0	0	0	0	0.867	0.050	0	0.503	0.931
BTK	FCER1A	4451790	4443039	9606.ENSP00000483570	9606.ENSP00000357097	0	0	0	0	0.289	0.050	0.900	0.105	0.931
MCM4	NCAPG	4435007	4434176	9606.ENSP00000262105	9606.ENSP00000251496	0	0	0	0	0.913	0	0	0.212	0.929
KIF20A	MELK	4446341	4437455	9606.ENSP00000378356	9606.ENSP00000298048	0	0	0	0	0.909	0	0	0.256	0.929
CDCA8	OIP5	4444097	4433119	9606.ENSP00000362146	9606.ENSP00000220514	0	0	0	0	0.901	0	0	0.308	0.928
CENPA	NCAPG	4440745	4434176	9606.ENSP00000336868	9606.ENSP00000251496	0	0	0	0	0.894	0.157	0	0.262	0.928
CDKN3	MAD2L1	4440665	4437296	9606.ENSP00000335357	9606.ENSP00000296509	0	0	0	0	0.847	0.311	0	0.370	0.928
CDC45	AURKB	4448376	4438898	9606.ENSP00000405726	9606.ENSP00000313950	0	0	0	0	0.891	0	0	0.366	0.928
CDC45	MAD2L1	4448376	4437296	9606.ENSP00000405726	9606.ENSP00000296509	0	0	0	0	0.872	0	0	0.464	0.928
ITGB2	MCEMP1	4446737	4440140	9606.ENSP00000380948	9606.ENSP00000329920	0	0	0	0	0.312	0	0.900	0	0.928
CKS1B	PKMYT1	4438654	4435050	9606.ENSP00000311083	9606.ENSP00000262300	0	0	0	0	0.175	0.846	0	0.482	0.928
CDCA3	CCNA2	4450021	4436109	9606.ENSP00000442068	9606.ENSP00000274026	0	0	0	0	0.881	0	0	0.412	0.927
HMMR	CENPF	4446202	4442771	9606.ENSP00000377492	9606.ENSP00000355922	0	0	0	0	0.880	0	0	0.409	0.926
CENPF	RAD21	4442771	4437395	9606.ENSP00000355922	9606.ENSP00000297338	0	0	0	0	0.095	0	0.900	0.250	0.926
CKS2	PKMYT1	4444630	4435050	9606.ENSP00000364976	9606.ENSP00000262300	0	0	0	0	0.193	0.841	0	0.463	0.925
CDCA3	AURKB	4450021	4438898	9606.ENSP00000442068	9606.ENSP00000313950	0	0	0	0	0.888	0	0	0.356	0.925
CENPF	MELK	4442771	4437455	9606.ENSP00000355922	9606.ENSP00000298048	0	0	0	0	0.874	0	0	0.427	0.924
TPX2	OIP5	4437665	4433119	9606.ENSP00000300403	9606.ENSP00000220514	0	0	0	0	0.839	0	0	0.549	0.924
BIRC5	RAD21	4437778	4437395	9606.ENSP00000301633	9606.ENSP00000297338	0	0	0	0	0.066	0	0.900	0.249	0.923
CDCA8	RAD21	4444097	4437395	9606.ENSP00000362146	9606.ENSP00000297338	0	0	0	0	0.076	0	0.900	0.235	0.923
CENPF	UBE2C	4442771	4441865	9606.ENSP00000355922	9606.ENSP00000348838	0	0	0	0	0.850	0	0	0.510	0.923
H2AFX	CENPM	4449695	4432895	9606.ENSP00000434024	9606.ENSP00000215980	0	0	0	0	0.254	0	0.900	0	0.922
OAS1	HLA-DQB1	4447536	4444478	9606.ENSP00000388001	9606.ENSP00000364080	0	0	0	0	0.076	0	0.900	0.211	0.920
TPX2	MAD2L1	4437665	4437296	9606.ENSP00000300403	9606.ENSP00000296509	0	0	0	0	0.841	0	0	0.517	0.920
CDT1	CCNB2	4437709	4436767	9606.ENSP00000301019	9606.ENSP00000288207	0	0	0	0	0.867	0	0	0.427	0.920
CDC45	CCNA2	4448376	4436109	9606.ENSP00000405726	9606.ENSP00000274026	0	0	0	0	0.817	0.070	0	0.563	0.919
CDKN3	CCNB2	4440665	4436767	9606.ENSP00000335357	9606.ENSP00000288207	0	0	0	0	0.857	0.185	0	0.363	0.919
CDKN3	MELK	4440665	4437455	9606.ENSP00000335357	9606.ENSP00000298048	0	0	0	0	0.900	0.182	0	0.097	0.919
PRC1	UBE2C	4446249	4441865	9606.ENSP00000377793	9606.ENSP00000348838	0	0	0	0	0.899	0	0	0.235	0.919
H2AFX	OIP5	4449695	4433119	9606.ENSP00000434024	9606.ENSP00000220514	0	0	0	0	0.212	0	0.900	0	0.917
CDKN1A	UBE2C	4447168	4441865	9606.ENSP00000384849	9606.ENSP00000348838	0	0	0	0	0.061	0	0.900	0.185	0.916
CENPA	CCNA2	4440745	4436109	9606.ENSP00000336868	9606.ENSP00000274026	0	0	0	0	0.833	0.126	0	0.463	0.915
CDC45	MELK	4448376	4437455	9606.ENSP00000405726	9606.ENSP00000298048	0	0	0	0	0.885	0	0	0.284	0.914
UHRF1	CCNA2	4451406	4436109	9606.ENSP00000479617	9606.ENSP00000274026	0	0	0	0	0.877	0	0	0.330	0.914
FAM83D	TPX2	4451564	4437665	9606.ENSP00000481110	9606.ENSP00000300403	0	0	0	0	0.773	0	0	0.638	0.914
H2AFX	CENPN	4449695	4446136	9606.ENSP00000434024	9606.ENSP00000377007	0	0	0	0	0.156	0	0.900	0.055	0.913
PRC1	OIP5	4446249	4433119	9606.ENSP00000377793	9606.ENSP00000220514	0	0	0	0	0.833	0	0	0.502	0.913
KIF20A	CENPA	4446341	4440745	9606.ENSP00000378356	9606.ENSP00000336868	0	0	0	0	0.833	0.080	0	0.474	0.912
MCM10	CDK1	4448957	4446389	9606.ENSP00000418268	9606.ENSP00000378699	0	0	0	0	0.841	0	0	0.462	0.911
FOXM1	BIRC5	4441245	4437778	9606.ENSP00000342307	9606.ENSP00000301633	0	0	0	0	0.809	0	0	0.556	0.911
CKS2	CDT1	4444630	4437709	9606.ENSP00000364976	9606.ENSP00000301019	0	0	0	0	0.299	0.864	0	0.145	0.911
PRC1	CDKN3	4446249	4440665	9606.ENSP00000377793	9606.ENSP00000335357	0	0	0	0	0.819	0.267	0	0.376	0.910
CENPN	RAD21	4446136	4437395	9606.ENSP00000377007	9606.ENSP00000297338	0	0	0	0	0.072	0	0.900	0.093	0.908
MELK	OIP5	4437455	4433119	9606.ENSP00000298048	9606.ENSP00000220514	0	0	0	0	0.894	0	0	0.163	0.908
CENPA	TPX2	4440745	4437665	9606.ENSP00000336868	9606.ENSP00000300403	0	0	0	0	0.823	0	0	0.497	0.907
CDKN3	NCAPG	4440665	4434176	9606.ENSP00000335357	9606.ENSP00000251496	0	0	0	0	0.904	0.053	0	0.058	0.907
CKS2	BIRC5	4444630	4437778	9606.ENSP00000364976	9606.ENSP00000301633	0	0	0	0	0.838	0	0	0.441	0.905
PROS1	CFD	4446246	4440329	9606.ENSP00000377783	9606.ENSP00000332139	0	0	0	0	0.061	0	0.900	0.079	0.905
MAD2L1	GINS2	4437296	4434310	9606.ENSP00000296509	9606.ENSP00000253462	0	0	0	0	0.889	0	0	0.169	0.904
CDCA3	MAD2L1	4450021	4437296	9606.ENSP00000442068	9606.ENSP00000296509	0	0	0	0	0.866	0	0	0.302	0.903
FOLR1	CD55	4446175	4442798	9606.ENSP00000377284	9606.ENSP00000356030	0	0	0	0	0	0	0.900	0.070	0.903
UBE2C	NCAPG	4441865	4434176	9606.ENSP00000348838	9606.ENSP00000251496	0	0	0	0	0.864	0	0	0.312	0.902
CDCA3	TPX2	4450021	4437665	9606.ENSP00000442068	9606.ENSP00000300403	0	0	0	0	0.877	0	0	0.241	0.902
UHRF1	AURKB	4451406	4438898	9606.ENSP00000479617	9606.ENSP00000313950	0	0	0	0	0.881	0	0	0.215	0.902
RAD21	CENPM	4437395	4432895	9606.ENSP00000297338	9606.ENSP00000215980	0	0	0	0	0.057	0	0.900	0	0.901
CCNA2	OIP5	4436109	4433119	9606.ENSP00000274026	9606.ENSP00000220514	0	0	0	0	0.872	0	0	0.255	0.901
CENPA	MELK	4440745	4437455	9606.ENSP00000336868	9606.ENSP00000298048	0	0	0	0	0.821	0.075	0	0.446	0.900
KIF20A	HLA-DQB1	4446341	4444478	9606.ENSP00000378356	9606.ENSP00000364080	0	0	0	0	0	0	0.900	0.041	0.900
CKS2	CDCA8	4444630	4444097	9606.ENSP00000364976	9606.ENSP00000362146	0	0	0	0	0.876	0	0	0.221	0.899
CDC45	TPX2	4448376	4437665	9606.ENSP00000405726	9606.ENSP00000300403	0	0	0	0	0.880	0	0	0.198	0.899
CDC45	CDCA8	4448376	4444097	9606.ENSP00000405726	9606.ENSP00000362146	0	0	0	0	0.841	0	0	0.390	0.899
NCAPG	OIP5	4434176	4433119	9606.ENSP00000251496	9606.ENSP00000220514	0	0	0	0	0.898	0	0	0	0.898
UBE2C	CKS1B	4441865	4438654	9606.ENSP00000348838	9606.ENSP00000311083	0	0	0	0	0.837	0.050	0	0.386	0.897
HMMR	UBE2C	4446202	4441865	9606.ENSP00000377492	9606.ENSP00000348838	0	0	0	0	0.830	0	0	0.404	0.894
UHRF1	CDCA8	4451406	4444097	9606.ENSP00000479617	9606.ENSP00000362146	0	0	0	0	0.879	0	0	0.145	0.892
PRC1	CDCA8	4446249	4444097	9606.ENSP00000377793	9606.ENSP00000362146	0	0	0	0	0.882	0	0	0.124	0.892
CDC45	UBE2C	4448376	4441865	9606.ENSP00000405726	9606.ENSP00000348838	0	0	0	0	0.852	0	0	0.298	0.892
CDKN1A	CDKN3	4447168	4440665	9606.ENSP00000384849	9606.ENSP00000335357	0	0	0	0	0	0	0	0.891	0.891
CDC45	OIP5	4448376	4433119	9606.ENSP00000405726	9606.ENSP00000220514	0	0	0	0	0.891	0	0	0	0.891
CDKN3	AURKB	4440665	4438898	9606.ENSP00000335357	9606.ENSP00000313950	0	0	0	0	0.805	0.194	0	0.365	0.891
CDCA3	FOXM1	4450021	4441245	9606.ENSP00000442068	9606.ENSP00000342307	0	0	0	0	0.848	0	0	0.310	0.890
AURKB	CDT1	4438898	4437709	9606.ENSP00000313950	9606.ENSP00000301019	0	0	0	0	0.822	0	0	0.407	0.890
CDT1	GINS2	4437709	4434310	9606.ENSP00000301019	9606.ENSP00000253462	0	0	0	0	0.817	0	0	0.422	0.890
CENPN	CCNA2	4446136	4436109	9606.ENSP00000377007	9606.ENSP00000274026	0	0	0	0	0.866	0	0	0.206	0.889
PRC1	BIRC5	4446249	4437778	9606.ENSP00000377793	9606.ENSP00000301633	0	0	0	0	0.843	0	0	0.324	0.889
PRC1	MELK	4446249	4437455	9606.ENSP00000377793	9606.ENSP00000298048	0	0	0	0	0.858	0.178	0	0.109	0.887
KIF20A	HMMR	4446341	4446202	9606.ENSP00000378356	9606.ENSP00000377492	0	0	0	0	0.845	0	0	0.302	0.887
AURKB	MELK	4438898	4437455	9606.ENSP00000313950	9606.ENSP00000298048	0	0	0	0.742	0.872	0	0	0.502	0.887
CDKN1A	CCNB2	4447168	4436767	9606.ENSP00000384849	9606.ENSP00000288207	0	0	0	0	0	0.803	0	0.444	0.886
CDK1	OIP5	4446389	4433119	9606.ENSP00000378699	9606.ENSP00000220514	0	0	0	0	0.861	0	0	0.213	0.886
UBE2C	CDCA5	4441865	4436187	9606.ENSP00000348838	9606.ENSP00000275517	0	0	0	0	0.785	0	0	0.491	0.886
CCNA2	GINS2	4436109	4434310	9606.ENSP00000274026	9606.ENSP00000253462	0	0	0	0	0.856	0.058	0	0.220	0.885
CDC45	CDKN1A	4448376	4447168	9606.ENSP00000405726	9606.ENSP00000384849	0	0	0	0	0.062	0.843	0	0.281	0.884
PRC1	HMMR	4446249	4446202	9606.ENSP00000377793	9606.ENSP00000377492	0	0	0	0	0.826	0	0	0.364	0.884
HMMR	CCNB2	4446202	4436767	9606.ENSP00000377492	9606.ENSP00000288207	0	0	0	0	0.830	0	0	0.346	0.884
CENPA	MCM4	4440745	4435007	9606.ENSP00000336868	9606.ENSP00000262105	0	0	0	0	0.561	0.635	0	0.327	0.882
HMMR	MELK	4446202	4437455	9606.ENSP00000377492	9606.ENSP00000298048	0	0	0	0	0.845	0	0	0.271	0.882
HMMR	CCNA2	4446202	4436109	9606.ENSP00000377492	9606.ENSP00000274026	0	0	0	0	0.837	0	0	0.295	0.880
CDKN3	OIP5	4440665	4433119	9606.ENSP00000335357	9606.ENSP00000220514	0	0	0	0	0.880	0	0	0	0.880
CDC45	BIRC5	4448376	4437778	9606.ENSP00000405726	9606.ENSP00000301633	0	0	0	0	0.844	0	0	0.261	0.880
CKS2	AURKB	4444630	4438898	9606.ENSP00000364976	9606.ENSP00000313950	0	0	0	0	0.825	0	0	0.342	0.880
FOXM1	CENPA	4441245	4440745	9606.ENSP00000342307	9606.ENSP00000336868	0	0	0	0	0.766	0.072	0	0.477	0.876
CDCA3	CDCA5	4450021	4436187	9606.ENSP00000442068	9606.ENSP00000275517	0	0	0	0	0.749	0	0	0.527	0.876
BIRC5	GINS2	4437778	4434310	9606.ENSP00000301633	9606.ENSP00000253462	0	0	0	0	0.811	0.262	0	0.176	0.875
HMMR	BIRC5	4446202	4437778	9606.ENSP00000377492	9606.ENSP00000301633	0	0	0	0	0.807	0	0	0.376	0.874
HMMR	OIP5	4446202	4433119	9606.ENSP00000377492	9606.ENSP00000220514	0	0	0	0	0.829	0	0	0.277	0.871
CDCA5	CCNA2	4436187	4436109	9606.ENSP00000275517	9606.ENSP00000274026	0	0	0	0	0.806	0	0	0.358	0.870
CKS2	MELK	4444630	4437455	9606.ENSP00000364976	9606.ENSP00000298048	0	0	0	0	0.821	0.050	0	0.297	0.870
CDC45	CDCA5	4448376	4436187	9606.ENSP00000405726	9606.ENSP00000275517	0	0	0	0	0.791	0	0	0.399	0.869
HMMR	MAD2L1	4446202	4437296	9606.ENSP00000377492	9606.ENSP00000296509	0	0	0	0	0.848	0	0	0.170	0.869
FOXM1	NCAPG	4441245	4434176	9606.ENSP00000342307	9606.ENSP00000251496	0	0	0	0	0.838	0	0	0.217	0.868
KIF20A	MCM4	4446341	4435007	9606.ENSP00000378356	9606.ENSP00000262105	0	0	0	0	0.839	0	0	0.218	0.868
CKS1B	BIRC5	4438654	4437778	9606.ENSP00000311083	9606.ENSP00000301633	0	0	0	0	0.833	0	0	0.241	0.868
CD83	CD1A	4445165	4436812	9606.ENSP00000368450	9606.ENSP00000289429	0	0	0	0	0	0	0	0.867	0.867
CDCA8	GINS2	4444097	4434310	9606.ENSP00000362146	9606.ENSP00000253462	0	0	0	0	0.837	0	0	0.213	0.866
TPX2	GINS2	4437665	4434310	9606.ENSP00000300403	9606.ENSP00000253462	0	0	0	0	0.791	0	0	0.387	0.866
UBE2C	CDKN3	4441865	4440665	9606.ENSP00000348838	9606.ENSP00000335357	0	0	0	0	0.846	0	0	0.157	0.865
PRC1	CENPF	4446249	4442771	9606.ENSP00000377793	9606.ENSP00000355922	0	0	0	0	0.818	0	0	0.288	0.865
CCNB2	GINS2	4436767	4434310	9606.ENSP00000288207	9606.ENSP00000253462	0	0	0	0	0.830	0.064	0	0.216	0.864
CDC45	KIF20A	4448376	4446341	9606.ENSP00000405726	9606.ENSP00000378356	0	0	0	0	0.810	0	0	0.309	0.863
CCNB2	OIP5	4436767	4433119	9606.ENSP00000288207	9606.ENSP00000220514	0	0	0	0	0.843	0	0	0.156	0.862
CDKN3	TPX2	4440665	4437665	9606.ENSP00000335357	9606.ENSP00000300403	0	0	0	0	0.843	0	0	0.154	0.862
HMMR	AURKB	4446202	4438898	9606.ENSP00000377492	9606.ENSP00000313950	0	0	0	0	0.803	0	0	0.328	0.862
CENPN	MELK	4446136	4437455	9606.ENSP00000377007	9606.ENSP00000298048	0	0	0	0	0.837	0	0	0.189	0.862
KIF20A	CDKN3	4446341	4440665	9606.ENSP00000378356	9606.ENSP00000335357	0	0	0	0	0.832	0.124	0	0.132	0.861
KIF20A	CENPN	4446341	4446136	9606.ENSP00000378356	9606.ENSP00000377007	0	0	0	0	0.804	0	0	0.310	0.859
CDKN3	BIRC5	4440665	4437778	9606.ENSP00000335357	9606.ENSP00000301633	0	0	0	0	0.822	0.064	0	0.221	0.859
MAD2L1	OIP5	4437296	4433119	9606.ENSP00000296509	9606.ENSP00000220514	0	0	0	0	0.838	0	0	0.167	0.859
CDCA8	CDKN3	4444097	4440665	9606.ENSP00000362146	9606.ENSP00000335357	0	0	0	0	0.814	0	0	0.266	0.858
MCM10	MAD2L1	4448957	4437296	9606.ENSP00000418268	9606.ENSP00000296509	0	0	0	0	0.818	0.132	0	0.173	0.858
CDCA5	NCAPG	4436187	4434176	9606.ENSP00000275517	9606.ENSP00000251496	0	0	0	0	0.799	0	0	0.319	0.857
UBE2C	GINS2	4441865	4434310	9606.ENSP00000348838	9606.ENSP00000253462	0	0	0	0	0.822	0	0	0.227	0.856
CENPN	NCAPG	4446136	4434176	9606.ENSP00000377007	9606.ENSP00000251496	0	0	0	0	0.815	0	0	0.251	0.856
CENPF	CDKN3	4442771	4440665	9606.ENSP00000355922	9606.ENSP00000335357	0	0	0	0	0.822	0	0	0.223	0.856
CENPF	OIP5	4442771	4433119	9606.ENSP00000355922	9606.ENSP00000220514	0	0	0	0	0.816	0	0	0.248	0.856
MCM10	NCAPG	4448957	4434176	9606.ENSP00000418268	9606.ENSP00000251496	0	0	0	0	0.816	0	0	0.246	0.855
PRC1	FOXM1	4446249	4441245	9606.ENSP00000377793	9606.ENSP00000342307	0	0	0	0	0.813	0.151	0	0.147	0.852
HMMR	CDKN3	4446202	4440665	9606.ENSP00000377492	9606.ENSP00000335357	0	0	0	0	0.830	0	0	0.167	0.852
MCM10	MELK	4448957	4437455	9606.ENSP00000418268	9606.ENSP00000298048	0	0	0	0	0.815	0	0	0.229	0.851
MELK	CDCA5	4437455	4436187	9606.ENSP00000298048	9606.ENSP00000275517	0	0	0	0	0.789	0	0	0.323	0.851
AURKB	GINS2	4438898	4434310	9606.ENSP00000313950	9606.ENSP00000253462	0	0	0	0	0.826	0	0	0.178	0.851
KIF20A	CENPM	4446341	4432895	9606.ENSP00000378356	9606.ENSP00000215980	0	0	0	0	0.790	0	0	0.318	0.850
FOXM1	CDKN3	4441245	4440665	9606.ENSP00000342307	9606.ENSP00000335357	0	0	0	0	0.782	0.127	0	0.275	0.850
HMMR	CENPA	4446202	4440745	9606.ENSP00000377492	9606.ENSP00000336868	0	0	0	0	0.819	0	0	0.195	0.848
TPX2	MCM4	4437665	4435007	9606.ENSP00000300403	9606.ENSP00000262105	0	0	0	0	0.833	0	0	0.131	0.848
MCM10	CDCA8	4448957	4444097	9606.ENSP00000418268	9606.ENSP00000362146	0	0	0	0	0.783	0	0	0.328	0.848
PRC1	CKS2	4446249	4444630	9606.ENSP00000377793	9606.ENSP00000364976	0	0	0	0	0.796	0	0	0.282	0.847
UHRF1	CCNB2	4451406	4436767	9606.ENSP00000479617	9606.ENSP00000288207	0	0	0	0	0.786	0	0	0.313	0.847
GINS2	CENPM	4434310	4432895	9606.ENSP00000253462	9606.ENSP00000215980	0	0	0	0	0.816	0	0	0.195	0.846
MCM10	CDKN1A	4448957	4447168	9606.ENSP00000418268	9606.ENSP00000384849	0	0	0	0	0.062	0.827	0	0.130	0.846
MELK	MCM4	4437455	4435007	9606.ENSP00000298048	9606.ENSP00000262105	0	0	0	0	0.809	0.085	0	0.186	0.845
BIRC5	OIP5	4437778	4433119	9606.ENSP00000301633	9606.ENSP00000220514	0	0	0	0	0.816	0	0	0.181	0.843
CDC45	CENPA	4448376	4440745	9606.ENSP00000405726	9606.ENSP00000336868	0	0	0	0	0.791	0.057	0	0.260	0.842
BIRC5	CDT1	4437778	4437709	9606.ENSP00000301633	9606.ENSP00000301019	0	0	0	0	0.801	0	0	0.230	0.840
KIF20A	CKS2	4446341	4444630	9606.ENSP00000378356	9606.ENSP00000364976	0	0	0	0	0.806	0	0	0.208	0.840
MCM10	BIRC5	4448957	4437778	9606.ENSP00000418268	9606.ENSP00000301633	0	0	0	0	0.782	0	0	0.292	0.839
CENPA	CDKN3	4440745	4440665	9606.ENSP00000336868	9606.ENSP00000335357	0	0	0	0	0.807	0.059	0	0.186	0.839
CDC45	CENPF	4448376	4442771	9606.ENSP00000405726	9606.ENSP00000355922	0	0	0	0	0.797	0	0	0.226	0.837
MCM10	CCNB2	4448957	4436767	9606.ENSP00000418268	9606.ENSP00000288207	0	0	0	0	0.756	0	0	0.358	0.836
HMMR	CDCA8	4446202	4444097	9606.ENSP00000377492	9606.ENSP00000362146	0	0	0	0	0.810	0	0	0.174	0.836
CDC45	FOXM1	4448376	4441245	9606.ENSP00000405726	9606.ENSP00000342307	0	0	0	0	0.795	0	0	0.230	0.835
HMMR	FOXM1	4446202	4441245	9606.ENSP00000377492	9606.ENSP00000342307	0	0	0	0	0.785	0	0	0.266	0.835
MELK	CENPM	4437455	4432895	9606.ENSP00000298048	9606.ENSP00000215980	0	0	0	0	0.796	0	0	0.223	0.835
HMMR	CKS2	4446202	4444630	9606.ENSP00000377492	9606.ENSP00000364976	0	0	0	0	0.788	0	0	0.249	0.834
CDKN3	CKS1B	4440665	4438654	9606.ENSP00000335357	9606.ENSP00000311083	0	0	0	0	0.777	0.047	0	0.280	0.834
MCM10	UBE2C	4448957	4441865	9606.ENSP00000418268	9606.ENSP00000348838	0	0	0	0	0.787	0	0	0.250	0.833
MELK	GINS2	4437455	4434310	9606.ENSP00000298048	9606.ENSP00000253462	0	0	0	0	0.820	0	0	0.109	0.833
CDT1	NCAPG	4437709	4434176	9606.ENSP00000301019	9606.ENSP00000251496	0	0	0	0	0.807	0	0	0.161	0.831
CDCA8	MCM4	4444097	4435007	9606.ENSP00000362146	9606.ENSP00000262105	0	0	0	0	0.784	0	0	0.250	0.831
MCM10	CENPA	4448957	4440745	9606.ENSP00000418268	9606.ENSP00000336868	0	0	0	0	0.758	0.166	0	0.229	0.831
MCM10	KIF20A	4448957	4446341	9606.ENSP00000418268	9606.ENSP00000378356	0	0	0	0	0.801	0	0	0.185	0.831
KIF20A	CDCA5	4446341	4436187	9606.ENSP00000378356	9606.ENSP00000275517	0	0	0	0	0.772	0	0	0.290	0.831
CDC45	CDKN3	4448376	4440665	9606.ENSP00000405726	9606.ENSP00000335357	0	0	0	0	0.785	0	0	0.243	0.830
CENPN	GINS2	4446136	4434310	9606.ENSP00000377007	9606.ENSP00000253462	0	0	0	0	0.809	0	0	0.144	0.829
TK1	CCNA2	4437779	4436109	9606.ENSP00000301634	9606.ENSP00000274026	0	0	0	0	0.698	0	0	0.454	0.828
MCM10	AURKB	4448957	4438898	9606.ENSP00000418268	9606.ENSP00000313950	0	0	0	0	0.769	0	0	0.284	0.827
CDC45	HMMR	4448376	4446202	9606.ENSP00000405726	9606.ENSP00000377492	0	0	0	0	0.802	0	0	0.160	0.826
AURKB	MCM4	4438898	4435007	9606.ENSP00000313950	9606.ENSP00000262105	0	0	0	0	0.749	0	0	0.335	0.826
CKS2	CDKN3	4444630	4440665	9606.ENSP00000364976	9606.ENSP00000335357	0	0	0	0	0.795	0.047	0	0.175	0.825
MCM10	FOXM1	4448957	4441245	9606.ENSP00000418268	9606.ENSP00000342307	0	0	0	0	0.776	0	0	0.251	0.825
HMMR	GINS2	4446202	4434310	9606.ENSP00000377492	9606.ENSP00000253462	0	0	0	0	0.784	0	0	0.219	0.824
ATAD2	CCNA2	4436722	4436109	9606.ENSP00000287394	9606.ENSP00000274026	0	0	0	0	0.783	0.080	0	0.189	0.824
UBE2C	TK1	4441865	4437779	9606.ENSP00000348838	9606.ENSP00000301634	0	0	0	0	0.739	0	0	0.349	0.823
CDK1	ATAD2	4446389	4436722	9606.ENSP00000378699	9606.ENSP00000287394	0	0	0	0	0.785	0.084	0	0.163	0.821
PRC1	CENPA	4446249	4440745	9606.ENSP00000377793	9606.ENSP00000336868	0	0	0	0	0.786	0.060	0	0.180	0.821
CDC45	CENPN	4448376	4446136	9606.ENSP00000405726	9606.ENSP00000377007	0	0	0	0	0.782	0	0	0.208	0.820
CDCA5	OIP5	4436187	4433119	9606.ENSP00000275517	9606.ENSP00000220514	0	0	0	0	0.789	0	0	0.176	0.819
KIF20A	GINS2	4446341	4434310	9606.ENSP00000378356	9606.ENSP00000253462	0	0	0	0	0.744	0	0	0.317	0.818
CDC45	CENPM	4448376	4432895	9606.ENSP00000405726	9606.ENSP00000215980	0	0	0	0	0.802	0	0	0.113	0.817
KIF20A	OIP5	4446341	4433119	9606.ENSP00000378356	9606.ENSP00000220514	0	0	0	0	0.817	0	0	0	0.817
UBE2C	CENPM	4441865	4432895	9606.ENSP00000348838	9606.ENSP00000215980	0	0	0	0	0.766	0	0	0.245	0.816
FOXM1	CENPM	4441245	4432895	9606.ENSP00000342307	9606.ENSP00000215980	0	0	0	0	0.792	0	0	0.145	0.815
UHRF1	CDCA3	4451406	4450021	9606.ENSP00000479617	9606.ENSP00000442068	0	0	0	0	0.806	0	0	0.085	0.815
AURKB	PKMYT1	4438898	4435050	9606.ENSP00000313950	9606.ENSP00000262300	0	0	0.377	0.595	0.720	0	0	0.561	0.812
CDCA8	CDT1	4444097	4437709	9606.ENSP00000362146	9606.ENSP00000301019	0	0	0	0	0.796	0	0	0.118	0.812
UBE2C	OIP5	4441865	4433119	9606.ENSP00000348838	9606.ENSP00000220514	0	0	0	0	0.792	0	0	0.132	0.812
UHRF1	CDCA5	4451406	4436187	9606.ENSP00000479617	9606.ENSP00000275517	0	0	0	0	0.764	0	0	0.237	0.812
CENPN	TPX2	4446136	4437665	9606.ENSP00000377007	9606.ENSP00000300403	0	0	0	0	0.795	0	0	0.111	0.810
MAD2L1	ATAD2	4437296	4436722	9606.ENSP00000296509	9606.ENSP00000287394	0	0	0	0	0.774	0	0	0.188	0.809
CCNA2	CENPM	4436109	4432895	9606.ENSP00000274026	9606.ENSP00000215980	0	0	0	0	0.796	0	0	0.101	0.809
MCM10	TPX2	4448957	4437665	9606.ENSP00000418268	9606.ENSP00000300403	0	0	0	0	0.785	0	0	0.143	0.808
TPX2	ATAD2	4437665	4436722	9606.ENSP00000300403	9606.ENSP00000287394	0	0	0	0	0.784	0	0	0.148	0.808
TPX2	CDCA5	4437665	4436187	9606.ENSP00000300403	9606.ENSP00000275517	0	0	0	0	0.748	0	0	0.269	0.808
CDKN3	GINS2	4440665	4434310	9606.ENSP00000335357	9606.ENSP00000253462	0	0	0	0	0.785	0	0	0.136	0.806
RAD21	NCAPG	4437395	4434176	9606.ENSP00000297338	9606.ENSP00000251496	0	0	0	0	0.232	0.207	0	0.706	0.806
CDT1	TPX2	4437709	4437665	9606.ENSP00000301019	9606.ENSP00000300403	0	0	0	0	0.767	0	0	0.198	0.805
NCAPG	CENPM	4434176	4432895	9606.ENSP00000251496	9606.ENSP00000215980	0	0	0	0	0.804	0	0	0	0.804
TPX2	CENPM	4437665	4432895	9606.ENSP00000300403	9606.ENSP00000215980	0	0	0	0	0.793	0	0	0.089	0.804
AURKB	OIP5	4438898	4433119	9606.ENSP00000313950	9606.ENSP00000220514	0	0	0	0	0.793	0	0	0.074	0.801
UHRF1	GINS2	4451406	4434310	9606.ENSP00000479617	9606.ENSP00000253462	0	0	0	0	0.764	0	0	0.187	0.800
MCM10	OIP5	4448957	4433119	9606.ENSP00000418268	9606.ENSP00000220514	0	0	0	0	0.787	0	0	0.100	0.800
HMMR	CENPM	4446202	4432895	9606.ENSP00000377492	9606.ENSP00000215980	0	0	0	0	0.728	0	0	0.292	0.799
GINS2	OIP5	4434310	4433119	9606.ENSP00000253462	9606.ENSP00000220514	0	0	0	0	0.799	0	0	0	0.799
CDCA8	TK1	4444097	4437779	9606.ENSP00000362146	9606.ENSP00000301634	0	0	0	0	0.724	0	0	0.296	0.798
TK1	CDCA5	4437779	4436187	9606.ENSP00000301634	9606.ENSP00000275517	0	0	0	0	0.743	0	0	0.236	0.795
BIRC5	MCM4	4437778	4435007	9606.ENSP00000301633	9606.ENSP00000262105	0	0	0	0	0.657	0.148	0	0.349	0.793
FOXM1	GINS2	4441245	4434310	9606.ENSP00000342307	9606.ENSP00000253462	0	0	0	0	0.767	0	0	0.146	0.793
CKS2	TPX2	4444630	4437665	9606.ENSP00000364976	9606.ENSP00000300403	0	0	0	0	0.746	0	0	0.211	0.791
HMMR	CENPN	4446202	4446136	9606.ENSP00000377492	9606.ENSP00000377007	0	0	0	0	0.791	0	0	0	0.791
UBE2C	MCM4	4441865	4435007	9606.ENSP00000348838	9606.ENSP00000262105	0	0	0	0	0.708	0.110	0	0.256	0.790
CDCA5	GINS2	4436187	4434310	9606.ENSP00000275517	9606.ENSP00000253462	0	0	0	0	0.733	0	0	0.244	0.790
CENPN	CDKN3	4446136	4440665	9606.ENSP00000377007	9606.ENSP00000335357	0	0	0	0	0.784	0	0	0.063	0.789
ATAD2	NCAPG	4436722	4434176	9606.ENSP00000287394	9606.ENSP00000251496	0	0	0	0	0.787	0	0	0.050	0.789
CDKN3	MCM4	4440665	4435007	9606.ENSP00000335357	9606.ENSP00000262105	0	0	0	0	0.734	0.082	0	0.201	0.787
UHRF1	KIF20A	4451406	4446341	9606.ENSP00000479617	9606.ENSP00000378356	0	0	0	0	0.755	0	0	0.167	0.787
H2AFX	AURKB	4449695	4438898	9606.ENSP00000434024	9606.ENSP00000313950	0	0	0	0	0.357	0	0	0.682	0.787
MCM10	HMMR	4448957	4446202	9606.ENSP00000418268	9606.ENSP00000377492	0	0	0	0	0.784	0	0	0	0.784
CDT1	CENPM	4437709	4432895	9606.ENSP00000301019	9606.ENSP00000215980	0	0	0	0	0.728	0	0	0.233	0.783
UHRF1	TPX2	4451406	4437665	9606.ENSP00000479617	9606.ENSP00000300403	0	0	0	0	0.751	0	0	0.164	0.783
UHRF1	MCM4	4451406	4435007	9606.ENSP00000479617	9606.ENSP00000262105	0	0	0	0	0.740	0	0	0.197	0.783
PRC1	GINS2	4446249	4434310	9606.ENSP00000377793	9606.ENSP00000253462	0	0	0	0	0.783	0	0	0	0.783
CDC45	PKMYT1	4448376	4435050	9606.ENSP00000405726	9606.ENSP00000262300	0	0	0	0	0.719	0	0	0.251	0.781
PRC1	CENPN	4446249	4446136	9606.ENSP00000377793	9606.ENSP00000377007	0	0	0	0	0.780	0	0	0	0.780
FAM83D	CDCA8	4451564	4444097	9606.ENSP00000481110	9606.ENSP00000362146	0	0	0	0	0.674	0	0	0.349	0.779
CKS2	CENPF	4444630	4442771	9606.ENSP00000364976	9606.ENSP00000355922	0	0	0	0	0.672	0	0	0.349	0.777
UHRF1	MELK	4451406	4437455	9606.ENSP00000479617	9606.ENSP00000298048	0	0	0	0	0.741	0	0	0.174	0.777
MCM10	CENPF	4448957	4442771	9606.ENSP00000418268	9606.ENSP00000355922	0	0	0	0	0.706	0	0	0.269	0.776
MS4A6A	C1orf162	4447767	4441401	9606.ENSP00000392770	9606.ENSP00000344218	0	0	0	0	0.772	0	0	0	0.772
UHRF1	MAD2L1	4451406	4437296	9606.ENSP00000479617	9606.ENSP00000296509	0	0	0	0	0.707	0	0	0.247	0.770
MELK	ATAD2	4437455	4436722	9606.ENSP00000298048	9606.ENSP00000287394	0	0	0	0	0.761	0	0	0.075	0.769
CKS1B	TPX2	4438654	4437665	9606.ENSP00000311083	9606.ENSP00000300403	0	0	0	0	0.709	0	0	0.223	0.764
MCM10	CENPM	4448957	4432895	9606.ENSP00000418268	9606.ENSP00000215980	0	0	0	0	0.679	0	0	0.293	0.763
CDC45	TK1	4448376	4437779	9606.ENSP00000405726	9606.ENSP00000301634	0	0	0	0	0.700	0	0	0.242	0.762
FAM83D	CCNA2	4451564	4436109	9606.ENSP00000481110	9606.ENSP00000274026	0	0	0	0	0.739	0	0	0.126	0.762
MCM10	PRC1	4448957	4446249	9606.ENSP00000418268	9606.ENSP00000377793	0	0	0	0	0.739	0.109	0	0.055	0.761
CENPF	GINS2	4442771	4434310	9606.ENSP00000355922	9606.ENSP00000253462	0	0	0	0	0.721	0	0	0.170	0.759
CENPF	ATAD2	4442771	4436722	9606.ENSP00000355922	9606.ENSP00000287394	0	0	0	0	0.685	0	0	0.265	0.759
PRC1	CENPM	4446249	4432895	9606.ENSP00000377793	9606.ENSP00000215980	0	0	0	0	0.734	0	0	0.118	0.756
UBE2C	CDT1	4441865	4437709	9606.ENSP00000348838	9606.ENSP00000301019	0	0	0	0	0.697	0	0	0.227	0.756
PRC1	CDCA5	4446249	4436187	9606.ENSP00000377793	9606.ENSP00000275517	0	0	0	0	0.733	0	0	0.121	0.755
PRC1	CKS1B	4446249	4438654	9606.ENSP00000377793	9606.ENSP00000311083	0	0	0	0	0.751	0	0	0.057	0.755
FAM83D	CENPA	4451564	4440745	9606.ENSP00000481110	9606.ENSP00000336868	0	0	0	0	0.666	0	0	0.297	0.755
MCM10	CENPN	4448957	4446136	9606.ENSP00000418268	9606.ENSP00000377007	0	0	0	0	0.647	0	0	0.332	0.754
CDCA3	MELK	4450021	4437455	9606.ENSP00000442068	9606.ENSP00000298048	0	0	0	0	0.707	0	0	0.198	0.754
UHRF1	CDK1	4451406	4446389	9606.ENSP00000479617	9606.ENSP00000378699	0	0	0	0	0.656	0	0	0.310	0.752
KIF20A	CDT1	4446341	4437709	9606.ENSP00000378356	9606.ENSP00000301019	0	0	0	0	0.684	0.157	0	0.143	0.752
FAM83D	CDCA5	4451564	4436187	9606.ENSP00000481110	9606.ENSP00000275517	0	0	0	0	0.690	0	0	0.230	0.751
CENPN	CDT1	4446136	4437709	9606.ENSP00000377007	9606.ENSP00000301019	0	0	0	0	0.689	0	0	0.230	0.750
CDCA3	CENPN	4450021	4446136	9606.ENSP00000442068	9606.ENSP00000377007	0	0	0	0	0.693	0	0	0.220	0.750
RAD21	MCM4	4437395	4435007	9606.ENSP00000297338	9606.ENSP00000262105	0	0	0	0	0.536	0.403	0	0.167	0.749
TK1	CCNB2	4437779	4436767	9606.ENSP00000301634	9606.ENSP00000288207	0	0	0	0	0.642	0	0	0.322	0.747
FOXM1	OIP5	4441245	4433119	9606.ENSP00000342307	9606.ENSP00000220514	0	0	0	0	0.741	0	0	0.059	0.746
FAM83D	AURKB	4451564	4438898	9606.ENSP00000481110	9606.ENSP00000313950	0	0	0	0	0.686	0	0	0.224	0.746
AURKB	SKP2	4438898	4436120	9606.ENSP00000313950	9606.ENSP00000274255	0	0	0	0	0.255	0.379	0	0.494	0.745
CDKN3	CENPM	4440665	4432895	9606.ENSP00000335357	9606.ENSP00000215980	0	0	0	0	0.742	0	0	0	0.742
FOXM1	CDT1	4441245	4437709	9606.ENSP00000342307	9606.ENSP00000301019	0	0	0	0	0.689	0	0	0.201	0.741
CDCA8	PKMYT1	4444097	4435050	9606.ENSP00000362146	9606.ENSP00000262300	0	0	0	0	0.681	0	0	0.221	0.741
CDT1	PKMYT1	4437709	4435050	9606.ENSP00000301019	9606.ENSP00000262300	0	0	0	0	0.690	0	0	0.195	0.740
MTHFD2	PSAT1	4446222	4444751	9606.ENSP00000377617	9606.ENSP00000365773	0.161	0	0	0	0.244	0	0	0.622	0.739
MCM10	CDKN3	4448957	4440665	9606.ENSP00000418268	9606.ENSP00000335357	0	0	0	0	0.729	0	0	0.073	0.738
UHRF1	CENPN	4451406	4446136	9606.ENSP00000479617	9606.ENSP00000377007	0	0	0	0	0.691	0	0	0.182	0.736
CBX3	AURKB	4440717	4438898	9606.ENSP00000336687	9606.ENSP00000313950	0	0	0	0	0.164	0.454	0	0.461	0.733
CDC45	RMI2	4448376	4438584	9606.ENSP00000405726	9606.ENSP00000310356	0	0	0	0	0.684	0	0	0.186	0.732
MCM4	OIP5	4435007	4433119	9606.ENSP00000262105	9606.ENSP00000220514	0	0	0	0	0.732	0	0	0	0.732
FAM83D	CDCA3	4451564	4450021	9606.ENSP00000481110	9606.ENSP00000442068	0	0	0	0	0.622	0	0	0.318	0.731
MCM4	CENPM	4435007	4432895	9606.ENSP00000262105	9606.ENSP00000215980	0	0	0	0	0.672	0	0	0.214	0.731
CDKN1A	CKS2	4447168	4444630	9606.ENSP00000384849	9606.ENSP00000364976	0	0	0	0	0.061	0.250	0.540	0.265	0.730
FAM83D	CENPF	4451564	4442771	9606.ENSP00000481110	9606.ENSP00000355922	0	0	0	0	0.680	0	0	0.187	0.729
UHRF1	NCAPG	4451406	4434176	9606.ENSP00000479617	9606.ENSP00000251496	0	0	0	0	0.668	0	0	0.214	0.728
FAM83D	KIF20A	4451564	4446341	9606.ENSP00000481110	9606.ENSP00000378356	0	0	0	0	0.700	0	0	0.126	0.727
HMMR	MCM4	4446202	4435007	9606.ENSP00000377492	9606.ENSP00000262105	0	0	0	0	0.662	0	0	0.225	0.727
KIF20A	TK1	4446341	4437779	9606.ENSP00000378356	9606.ENSP00000301634	0	0	0	0	0.600	0	0	0.340	0.725
CENPN	UBE2C	4446136	4441865	9606.ENSP00000377007	9606.ENSP00000348838	0	0	0	0	0.687	0	0	0.155	0.724
CDCA3	PRC1	4450021	4446249	9606.ENSP00000442068	9606.ENSP00000377793	0	0	0	0	0.708	0	0	0.090	0.723
CDCA4	CCNA2	4440772	4436109	9606.ENSP00000337226	9606.ENSP00000274026	0	0	0	0	0.497	0	0	0.468	0.721
CDCA3	CENPM	4450021	4432895	9606.ENSP00000442068	9606.ENSP00000215980	0	0	0	0	0.531	0	0	0.429	0.721
PLA2G4C	ALOX5	4451033	4444382	9606.ENSP00000472546	9606.ENSP00000363512	0	0	0	0	0.051	0	0.650	0.225	0.720
CKS1B	MELK	4438654	4437455	9606.ENSP00000311083	9606.ENSP00000298048	0	0	0	0	0.714	0.050	0	0.050	0.719
MCM10	ATAD2	4448957	4436722	9606.ENSP00000418268	9606.ENSP00000287394	0	0	0	0	0.659	0.080	0	0.173	0.718
CKS2	CENPA	4444630	4440745	9606.ENSP00000364976	9606.ENSP00000336868	0	0	0	0	0.578	0.124	0	0.295	0.717
CKS2	OIP5	4444630	4433119	9606.ENSP00000364976	9606.ENSP00000220514	0	0	0	0	0.685	0	0	0.137	0.716
HMMR	ATAD2	4446202	4436722	9606.ENSP00000377492	9606.ENSP00000287394	0	0	0	0	0.685	0	0	0.135	0.716
CDCA3	CENPF	4450021	4442771	9606.ENSP00000442068	9606.ENSP00000355922	0	0	0	0	0.530	0	0	0.422	0.716
CDCA3	NCAPG	4450021	4434176	9606.ENSP00000442068	9606.ENSP00000251496	0	0	0	0	0.652	0	0	0.218	0.716
FOXM1	MAD2L1	4441245	4437296	9606.ENSP00000342307	9606.ENSP00000296509	0	0	0	0	0.592	0.080	0	0.303	0.715
AURKB	TK1	4438898	4437779	9606.ENSP00000313950	9606.ENSP00000301634	0	0	0	0	0.631	0	0	0.249	0.711
TK1	TPX2	4437779	4437665	9606.ENSP00000301634	9606.ENSP00000300403	0	0	0	0	0.618	0	0	0.269	0.709
FAM83D	CCNB2	4451564	4436767	9606.ENSP00000481110	9606.ENSP00000288207	0	0	0	0	0.654	0	0	0.194	0.709
HMMR	CKS1B	4446202	4438654	9606.ENSP00000377492	9606.ENSP00000311083	0	0	0	0	0.626	0	0	0.252	0.709
CENPF	CDT1	4442771	4437709	9606.ENSP00000355922	9606.ENSP00000301019	0	0	0	0	0.653	0	0	0.190	0.707
CENPA	GINS2	4440745	4434310	9606.ENSP00000336868	9606.ENSP00000253462	0	0	0	0	0.661	0	0	0.173	0.707
CENPA	CKS1B	4440745	4438654	9606.ENSP00000336868	9606.ENSP00000311083	0	0	0	0	0.550	0.124	0	0.313	0.706
CDCA8	RMI2	4444097	4438584	9606.ENSP00000362146	9606.ENSP00000310356	0	0	0	0	0.704	0	0	0	0.704
UHRF1	PRC1	4451406	4446249	9606.ENSP00000479617	9606.ENSP00000377793	0	0	0	0	0.656	0	0	0.167	0.701
CDT1	MELK	4437709	4437455	9606.ENSP00000301019	9606.ENSP00000298048	0	0	0	0	0.701	0	0	0	0.701
TK1	MELK	4437779	4437455	9606.ENSP00000301634	9606.ENSP00000298048	0	0	0	0	0.626	0	0	0.230	0.700
RMI2	MCM4	4438584	4435007	9606.ENSP00000310356	9606.ENSP00000262105	0	0	0	0	0.560	0	0	0.345	0.700
CDT1	CDCA5	4437709	4436187	9606.ENSP00000301019	9606.ENSP00000275517	0	0	0	0	0.618	0	0	0.242	0.698
RANBP1	XPOT	4448185	4439956	9606.ENSP00000401564	9606.ENSP00000327821	0	0	0	0	0.111	0.178	0	0.617	0.696
RMI2	CDT1	4438584	4437709	9606.ENSP00000310356	9606.ENSP00000301019	0	0	0	0	0.685	0	0	0.071	0.695
RMI2	TPX2	4438584	4437665	9606.ENSP00000310356	9606.ENSP00000300403	0	0	0	0	0.681	0	0	0.077	0.693
ATAD2	MCM4	4436722	4435007	9606.ENSP00000287394	9606.ENSP00000262105	0	0	0	0	0.685	0.052	0	0.048	0.691
CDC45	RANBP1	4448376	4448185	9606.ENSP00000405726	9606.ENSP00000401564	0	0	0	0	0.566	0	0	0.311	0.688
FOXM1	MCM4	4441245	4435007	9606.ENSP00000342307	9606.ENSP00000262105	0	0	0	0	0.645	0.051	0	0.149	0.688
RAD21	PKMYT1	4437395	4435050	9606.ENSP00000297338	9606.ENSP00000262300	0	0	0	0	0.188	0.457	0	0.349	0.688
MELK	PKMYT1	4437455	4435050	9606.ENSP00000298048	9606.ENSP00000262300	0	0	0	0.579	0.541	0.262	0	0.308	0.688
KLF2	CD69	4434041	4433409	9606.ENSP00000248071	9606.ENSP00000228434	0	0	0	0	0.087	0	0	0.672	0.688
FAM83D	CDK1	4451564	4446389	9606.ENSP00000481110	9606.ENSP00000378699	0	0	0	0	0.621	0	0	0.206	0.687
PRC1	ATAD2	4446249	4436722	9606.ENSP00000377793	9606.ENSP00000287394	0	0	0	0	0.685	0	0	0.045	0.686
FAM83D	CDC45	4451564	4448376	9606.ENSP00000481110	9606.ENSP00000405726	0	0	0	0	0.645	0	0	0.145	0.684
TPX2	PKMYT1	4437665	4435050	9606.ENSP00000300403	9606.ENSP00000262300	0	0	0	0	0.668	0	0	0.085	0.683
TK1	CENPM	4437779	4432895	9606.ENSP00000301634	9606.ENSP00000215980	0	0	0	0	0.572	0	0	0.288	0.682
HMGA1	SQLE	4448092	4435659	9606.ENSP00000399888	9606.ENSP00000265896	0	0	0	0	0.076	0	0	0.669	0.681
CDC45	CKS1B	4448376	4438654	9606.ENSP00000405726	9606.ENSP00000311083	0	0	0	0	0.599	0	0	0.234	0.680
KIF20A	ATAD2	4446341	4436722	9606.ENSP00000378356	9606.ENSP00000287394	0	0	0	0	0.589	0.084	0	0.219	0.680
RMI2	OIP5	4438584	4433119	9606.ENSP00000310356	9606.ENSP00000220514	0	0	0	0	0.680	0	0	0	0.680
PKMYT1	CENPM	4435050	4432895	9606.ENSP00000262300	9606.ENSP00000215980	0	0	0	0	0.564	0	0	0.293	0.679
CDT1	MAD2L1	4437709	4437296	9606.ENSP00000301019	9606.ENSP00000296509	0	0	0	0	0.660	0	0	0.093	0.679
CENPF	TK1	4442771	4437779	9606.ENSP00000355922	9606.ENSP00000301634	0	0	0	0	0.563	0	0	0.297	0.679
CDKN3	CDT1	4440665	4437709	9606.ENSP00000335357	9606.ENSP00000301019	0	0	0	0	0.561	0	0	0.295	0.678
CDK1	E2F2	4446389	4442638	9606.ENSP00000378699	9606.ENSP00000355249	0	0	0	0	0.119	0.168	0	0.594	0.677
UHRF1	UBE2C	4451406	4441865	9606.ENSP00000479617	9606.ENSP00000348838	0	0	0	0	0.518	0	0	0.357	0.677
FOXM1	PKMYT1	4441245	4435050	9606.ENSP00000342307	9606.ENSP00000262300	0	0	0	0	0.570	0.129	0	0.206	0.677
PKMYT1	NCAPG	4435050	4434176	9606.ENSP00000262300	9606.ENSP00000251496	0	0	0	0	0.597	0	0	0.227	0.675
ITGB2	C1orf162	4446737	4441401	9606.ENSP00000380948	9606.ENSP00000344218	0	0	0	0	0.673	0	0	0	0.673
CDCA5	PKMYT1	4436187	4435050	9606.ENSP00000275517	9606.ENSP00000262300	0	0	0	0	0.551	0	0	0.300	0.672
CENPF	MCM4	4442771	4435007	9606.ENSP00000355922	9606.ENSP00000262105	0	0	0	0	0.569	0	0	0.269	0.671
CENPF	CKS1B	4442771	4438654	9606.ENSP00000355922	9606.ENSP00000311083	0	0	0	0	0.561	0	0	0.280	0.671
MCM10	PKMYT1	4448957	4435050	9606.ENSP00000418268	9606.ENSP00000262300	0	0	0	0	0.578	0	0	0.247	0.669
KIF20A	PKMYT1	4446341	4435050	9606.ENSP00000378356	9606.ENSP00000262300	0	0	0	0	0.578	0.133	0	0.164	0.668
UBE2C	PKMYT1	4441865	4435050	9606.ENSP00000348838	9606.ENSP00000262300	0	0	0	0	0.568	0.144	0	0.173	0.668
TK1	GINS2	4437779	4434310	9606.ENSP00000301634	9606.ENSP00000253462	0	0	0	0	0.612	0	0	0.180	0.668
RMI2	MELK	4438584	4437455	9606.ENSP00000310356	9606.ENSP00000298048	0	0	0	0	0.666	0	0	0	0.666
PRC1	CDT1	4446249	4437709	9606.ENSP00000377793	9606.ENSP00000301019	0	0	0	0	0.639	0	0	0.112	0.666
TK1	MCM4	4437779	4435007	9606.ENSP00000301634	9606.ENSP00000262105	0	0	0	0	0.363	0	0	0.496	0.665
CENPA	ATAD2	4440745	4436722	9606.ENSP00000336868	9606.ENSP00000287394	0	0	0	0	0.546	0.209	0	0.128	0.659
CENPN	MCM4	4446136	4435007	9606.ENSP00000377007	9606.ENSP00000262105	0	0	0	0	0.569	0	0	0.242	0.659
FAM83D	OIP5	4451564	4433119	9606.ENSP00000481110	9606.ENSP00000220514	0	0	0	0	0.547	0	0	0.276	0.658
BIRC5	PKMYT1	4437778	4435050	9606.ENSP00000301633	9606.ENSP00000262300	0	0	0	0	0.570	0.052	0	0.225	0.656
CDCA3	CKS1B	4450021	4438654	9606.ENSP00000442068	9606.ENSP00000311083	0	0	0	0	0.606	0	0	0.164	0.656
STMN1	FOXM1	4448554	4441245	9606.ENSP00000410452	9606.ENSP00000342307	0	0	0	0	0.140	0.052	0	0.612	0.656
CDC45	CKS2	4448376	4444630	9606.ENSP00000405726	9606.ENSP00000364976	0	0	0	0	0.584	0	0	0.204	0.655
RMI2	GINS2	4438584	4434310	9606.ENSP00000310356	9606.ENSP00000253462	0	0	0	0	0.654	0	0	0	0.654
UHRF1	CDT1	4451406	4437709	9606.ENSP00000479617	9606.ENSP00000301019	0	0	0	0	0.597	0	0	0.172	0.652
CDCA3	TK1	4450021	4437779	9606.ENSP00000442068	9606.ENSP00000301634	0	0	0	0	0.588	0	0	0.187	0.651
CKS1B	GINS2	4438654	4434310	9606.ENSP00000311083	9606.ENSP00000253462	0	0	0	0	0.639	0	0	0.069	0.649
FAM83D	UBE2C	4451564	4441865	9606.ENSP00000481110	9606.ENSP00000348838	0	0	0	0	0.591	0	0	0.173	0.648
CENPN	CKS2	4446136	4444630	9606.ENSP00000377007	9606.ENSP00000364976	0	0	0	0	0.647	0	0	0	0.647
AMICA1	ESAM	4441849	4436321	9606.ENSP00000348635	9606.ENSP00000278927	0	0	0	0	0	0.333	0	0.490	0.645
CENPA	CDT1	4440745	4437709	9606.ENSP00000336868	9606.ENSP00000301019	0	0	0	0	0.561	0	0	0.225	0.645
KIF20A	CKS1B	4446341	4438654	9606.ENSP00000378356	9606.ENSP00000311083	0	0	0	0	0.602	0	0	0.139	0.643
CENPA	TK1	4440745	4437779	9606.ENSP00000336868	9606.ENSP00000301634	0	0	0	0	0.544	0	0	0.243	0.640
UBE2C	ATAD2	4441865	4436722	9606.ENSP00000348838	9606.ENSP00000287394	0	0	0	0	0.544	0.085	0	0.205	0.640
CDT1	OIP5	4437709	4433119	9606.ENSP00000301019	9606.ENSP00000220514	0	0	0	0	0.639	0	0	0	0.639
CDKN3	ATAD2	4440665	4436722	9606.ENSP00000335357	9606.ENSP00000287394	0	0	0	0	0.635	0.050	0	0.044	0.639
CKS2	CDCA5	4444630	4436187	9606.ENSP00000364976	9606.ENSP00000275517	0	0	0	0	0.601	0	0	0.131	0.638
MCM10	CDCA5	4448957	4436187	9606.ENSP00000418268	9606.ENSP00000275517	0	0	0	0	0.550	0	0	0.227	0.637
CKS1B	OIP5	4438654	4433119	9606.ENSP00000311083	9606.ENSP00000220514	0	0	0	0	0.630	0	0	0.056	0.636
UBE2C	RMI2	4441865	4438584	9606.ENSP00000348838	9606.ENSP00000310356	0	0	0	0	0.612	0	0	0.102	0.636
TK1	PKMYT1	4437779	4435050	9606.ENSP00000301634	9606.ENSP00000262300	0	0	0	0	0.546	0	0	0.230	0.635
H2AFX	CDKN1A	4449695	4447168	9606.ENSP00000434024	9606.ENSP00000384849	0	0	0	0	0	0	0	0.634	0.634
CKS2	GINS2	4444630	4434310	9606.ENSP00000364976	9606.ENSP00000253462	0	0	0	0	0.625	0	0	0.058	0.632
MAD2L1	GGH	4437296	4434748	9606.ENSP00000296509	9606.ENSP00000260118	0	0	0	0	0.632	0	0	0	0.632
ITGB2	EVI2B	4446737	4440484	9606.ENSP00000380948	9606.ENSP00000333779	0	0	0	0	0.561	0	0	0.194	0.632
CDCA5	MCM4	4436187	4435007	9606.ENSP00000275517	9606.ENSP00000262105	0	0	0	0	0.585	0	0	0.145	0.630
FOXM1	SKP2	4441245	4436120	9606.ENSP00000342307	9606.ENSP00000274255	0	0	0	0	0.180	0	0	0.566	0.629
CKS2	MCM4	4444630	4435007	9606.ENSP00000364976	9606.ENSP00000262105	0	0	0	0	0.479	0	0	0.316	0.628
FAM83D	MELK	4451564	4437455	9606.ENSP00000481110	9606.ENSP00000298048	0	0	0	0	0.603	0	0	0.095	0.626
FOXM1	CKS1B	4441245	4438654	9606.ENSP00000342307	9606.ENSP00000311083	0	0	0	0	0.370	0	0	0.429	0.625
HMMR	CDCA5	4446202	4436187	9606.ENSP00000377492	9606.ENSP00000275517	0	0	0	0	0.611	0	0	0.069	0.622
ITGB2	CD52	4446737	4444343	9606.ENSP00000380948	9606.ENSP00000363330	0	0	0	0	0.553	0	0	0.189	0.621
CDKN3	SKP2	4440665	4436120	9606.ENSP00000335357	9606.ENSP00000274255	0	0	0	0	0.166	0	0	0.564	0.621
BTK	CD52	4451790	4444343	9606.ENSP00000483570	9606.ENSP00000363330	0	0	0	0	0.456	0	0	0.329	0.619
FAM83D	CENPN	4451564	4446136	9606.ENSP00000481110	9606.ENSP00000377007	0	0	0	0	0.618	0	0	0	0.618
BAMBI	ESAM	4444581	4436321	9606.ENSP00000364683	9606.ENSP00000278927	0	0	0	0	0.062	0	0	0.610	0.618
CENPN	FOXM1	4446136	4441245	9606.ENSP00000377007	9606.ENSP00000342307	0	0	0	0	0.596	0	0	0.090	0.617
ITGB2	ALOX5	4446737	4444382	9606.ENSP00000380948	9606.ENSP00000363512	0	0	0	0	0.548	0	0	0.189	0.617
MCM10	TK1	4448957	4437779	9606.ENSP00000418268	9606.ENSP00000301634	0	0	0	0	0.440	0	0	0.342	0.616
CDK1	RMI2	4446389	4438584	9606.ENSP00000378699	9606.ENSP00000310356	0	0	0	0	0.566	0	0	0.151	0.616
H2AFX	CDCA8	4449695	4444097	9606.ENSP00000434024	9606.ENSP00000362146	0	0	0	0	0.541	0	0	0.195	0.615
H2AFX	CDC45	4449695	4448376	9606.ENSP00000434024	9606.ENSP00000405726	0	0	0	0	0.273	0.079	0	0.468	0.613
ATAD2	OIP5	4436722	4433119	9606.ENSP00000287394	9606.ENSP00000220514	0	0	0	0	0.613	0	0	0	0.613
H2AFX	CDT1	4449695	4437709	9606.ENSP00000434024	9606.ENSP00000301019	0	0	0	0	0.231	0	0	0.515	0.611
CKS2	TK1	4444630	4437779	9606.ENSP00000364976	9606.ENSP00000301634	0	0	0	0	0.552	0	0	0.166	0.610
CENPN	ATAD2	4446136	4436722	9606.ENSP00000377007	9606.ENSP00000287394	0	0	0	0	0.552	0	0	0.167	0.610
E2F2	CCNB2	4442638	4436767	9606.ENSP00000355249	9606.ENSP00000288207	0	0	0	0	0.175	0.169	0	0.474	0.608
CENPN	CKS1B	4446136	4438654	9606.ENSP00000377007	9606.ENSP00000311083	0	0	0	0	0.608	0	0	0	0.608
CDKN3	PKMYT1	4440665	4435050	9606.ENSP00000335357	9606.ENSP00000262300	0	0	0	0	0.293	0.357	0	0.207	0.608
CDCA3	CKS2	4450021	4444630	9606.ENSP00000442068	9606.ENSP00000364976	0	0	0	0	0.607	0	0	0	0.607
HMMR	RMI2	4446202	4438584	9606.ENSP00000377492	9606.ENSP00000310356	0	0	0	0	0.594	0	0	0.069	0.606
CDKN3	CDCA5	4440665	4436187	9606.ENSP00000335357	9606.ENSP00000275517	0	0	0	0	0.566	0	0	0.129	0.606
CLDN23	ESAM	4449468	4436321	9606.ENSP00000428780	9606.ENSP00000278927	0	0	0	0	0	0	0.600	0.054	0.605
CCNB2	ATAD2	4436767	4436722	9606.ENSP00000288207	9606.ENSP00000287394	0	0	0	0	0.569	0.084	0	0.076	0.603
PRC1	PKMYT1	4446249	4435050	9606.ENSP00000377793	9606.ENSP00000262300	0	0	0	0	0.355	0	0	0.409	0.603
CDCA8	ATAD2	4444097	4436722	9606.ENSP00000362146	9606.ENSP00000287394	0	0	0	0	0.570	0	0	0.111	0.601
CD83	CD69	4445165	4433409	9606.ENSP00000368450	9606.ENSP00000228434	0	0	0	0	0.111	0	0	0.570	0.601
FAM83D	PRC1	4451564	4446249	9606.ENSP00000481110	9606.ENSP00000377793	0	0	0	0	0.600	0	0	0	0.600
CENPA	CBX3	4440745	4440717	9606.ENSP00000336868	9606.ENSP00000336687	0	0	0	0	0.100	0.448	0	0.250	0.595
FAM83D	FOXM1	4451564	4441245	9606.ENSP00000481110	9606.ENSP00000342307	0	0	0	0	0.565	0	0	0.105	0.594
TK1	CDT1	4437779	4437709	9606.ENSP00000301634	9606.ENSP00000301019	0	0	0	0	0.571	0	0	0.093	0.594
UHRF1	CDC45	4451406	4448376	9606.ENSP00000479617	9606.ENSP00000405726	0	0	0	0	0.480	0	0	0.248	0.592
UHRF1	TK1	4451406	4437779	9606.ENSP00000479617	9606.ENSP00000301634	0	0	0	0	0.513	0	0	0.198	0.592
RMI2	CCNA2	4438584	4436109	9606.ENSP00000310356	9606.ENSP00000274026	0	0	0	0	0.562	0	0	0.106	0.592
TK1	NCAPG	4437779	4434176	9606.ENSP00000301634	9606.ENSP00000251496	0	0	0	0	0.590	0	0	0	0.590
RMI2	MAD2L1	4438584	4437296	9606.ENSP00000310356	9606.ENSP00000296509	0	0	0	0	0.557	0	0	0.107	0.588
CDC45	ATAD2	4448376	4436722	9606.ENSP00000405726	9606.ENSP00000287394	0	0	0	0	0.588	0	0	0	0.588
TK1	OIP5	4437779	4433119	9606.ENSP00000301634	9606.ENSP00000220514	0	0	0	0	0.562	0	0	0.097	0.588
CDKN3	GGH	4440665	4434748	9606.ENSP00000335357	9606.ENSP00000260118	0	0	0	0	0.557	0	0	0.104	0.586
BTK	CD69	4451790	4433409	9606.ENSP00000483570	9606.ENSP00000228434	0	0	0	0	0.338	0.063	0	0.383	0.583
FOXM1	CDCA5	4441245	4436187	9606.ENSP00000342307	9606.ENSP00000275517	0	0	0	0	0.575	0	0	0.058	0.583
HMMR	TK1	4446202	4437779	9606.ENSP00000377492	9606.ENSP00000301634	0	0	0	0	0.535	0	0	0.138	0.582
H2AFX	BIRC5	4449695	4437778	9606.ENSP00000434024	9606.ENSP00000301633	0	0	0	0	0.268	0.294	0	0.257	0.582
CDKN3	TK1	4440665	4437779	9606.ENSP00000335357	9606.ENSP00000301634	0	0	0	0	0.551	0	0	0.104	0.581
CDCA3	CDC45	4450021	4448376	9606.ENSP00000442068	9606.ENSP00000405726	0	0	0	0	0.359	0	0	0.372	0.580
UHRF1	CENPF	4451406	4442771	9606.ENSP00000479617	9606.ENSP00000355922	0	0	0	0	0.462	0	0	0.244	0.576
PKMYT1	MCM4	4435050	4435007	9606.ENSP00000262300	9606.ENSP00000262105	0	0	0	0	0.377	0	0	0.347	0.576
UHRF1	FOXM1	4451406	4441245	9606.ENSP00000479617	9606.ENSP00000342307	0	0	0	0	0.451	0	0	0.256	0.574
RMI2	CCNB2	4438584	4436767	9606.ENSP00000310356	9606.ENSP00000288207	0	0	0	0	0.560	0	0	0.071	0.574
CDCA3	GINS2	4450021	4434310	9606.ENSP00000442068	9606.ENSP00000253462	0	0	0	0	0.495	0	0	0.190	0.573
E2F2	ATAD2	4442638	4436722	9606.ENSP00000355249	9606.ENSP00000287394	0	0	0	0	0.155	0.330	0	0.307	0.573
SDC1	CD69	4445506	4433409	9606.ENSP00000370542	9606.ENSP00000228434	0	0	0	0	0	0	0	0.572	0.572
HMGA1	CDK1	4448092	4446389	9606.ENSP00000399888	9606.ENSP00000378699	0	0	0	0	0.174	0.379	0	0.232	0.572
UHRF1	CBX3	4451406	4440717	9606.ENSP00000479617	9606.ENSP00000336687	0	0	0	0	0.097	0.365	0	0.313	0.571
HMMR	CDT1	4446202	4437709	9606.ENSP00000377492	9606.ENSP00000301019	0	0	0	0	0.571	0	0	0.041	0.571
CKS1B	MCM4	4438654	4435007	9606.ENSP00000311083	9606.ENSP00000262105	0	0	0	0	0.500	0	0	0.170	0.568
PKMYT1	GINS2	4435050	4434310	9606.ENSP00000262300	9606.ENSP00000253462	0	0	0	0	0.471	0	0	0.218	0.568
CKS1B	TK1	4438654	4437779	9606.ENSP00000311083	9606.ENSP00000301634	0	0	0	0	0.485	0	0	0.194	0.567
STMN1	CCNA2	4448554	4436109	9606.ENSP00000410452	9606.ENSP00000274026	0	0	0	0	0.409	0	0	0.296	0.566
FAM83D	NCAPG	4451564	4434176	9606.ENSP00000481110	9606.ENSP00000251496	0	0	0	0	0.565	0	0	0	0.565
RMI2	CDCA5	4438584	4436187	9606.ENSP00000310356	9606.ENSP00000275517	0	0	0	0	0.564	0	0	0	0.564
CDK1	GGH	4446389	4434748	9606.ENSP00000378699	9606.ENSP00000260118	0	0	0	0	0.560	0	0	0.050	0.564
MCM10	RMI2	4448957	4438584	9606.ENSP00000418268	9606.ENSP00000310356	0	0	0	0	0.540	0	0	0.090	0.563
MCM10	SKP2	4448957	4436120	9606.ENSP00000418268	9606.ENSP00000274255	0	0	0	0	0.303	0	0	0.398	0.563
CCNB2	SKP2	4436767	4436120	9606.ENSP00000288207	9606.ENSP00000274255	0	0	0	0	0.331	0.111	0	0.324	0.563
STMN1	CCNB2	4448554	4436767	9606.ENSP00000410452	9606.ENSP00000288207	0	0	0	0	0.448	0	0	0.239	0.562
UHRF1	BIRC5	4451406	4437778	9606.ENSP00000479617	9606.ENSP00000301633	0	0	0	0	0.436	0	0	0.254	0.561
FAM83D	TK1	4451564	4437779	9606.ENSP00000481110	9606.ENSP00000301634	0	0	0	0	0.560	0	0	0	0.560
AURKB	RMI2	4438898	4438584	9606.ENSP00000313950	9606.ENSP00000310356	0	0	0	0	0.535	0	0	0.091	0.560
STMN1	CDKN3	4448554	4440665	9606.ENSP00000410452	9606.ENSP00000335357	0	0	0	0	0.319	0.133	0	0.313	0.559
CDKN1A	CDT1	4447168	4437709	9606.ENSP00000384849	9606.ENSP00000301019	0	0	0	0	0.062	0	0	0.549	0.559
E2F2	CDT1	4442638	4437709	9606.ENSP00000355249	9606.ENSP00000301019	0	0	0	0	0.216	0	0	0.461	0.559
AMICA1	C1orf162	4441849	4441401	9606.ENSP00000348635	9606.ENSP00000344218	0	0	0	0	0.558	0	0	0	0.558
RANBP1	RPL10A	4448185	4444285	9606.ENSP00000401564	9606.ENSP00000363018	0	0	0	0	0.541	0.074	0	0	0.557
FCER1A	HDC	4443039	4435785	9606.ENSP00000357097	9606.ENSP00000267845	0	0	0	0	0.304	0	0	0.389	0.556
FAM83D	CDKN3	4451564	4440665	9606.ENSP00000481110	9606.ENSP00000335357	0	0	0	0	0.553	0	0	0.045	0.555
E2F2	CDCA4	4442638	4440772	9606.ENSP00000355249	9606.ENSP00000337226	0	0	0	0	0.076	0	0	0.538	0.554
PSAT1	XPOT	4444751	4439956	9606.ENSP00000365773	9606.ENSP00000327821	0	0	0	0	0.182	0	0	0.475	0.553
UHRF1	MCM10	4451406	4448957	9606.ENSP00000479617	9606.ENSP00000418268	0	0	0	0	0.351	0	0	0.337	0.551
CDKN1A	TNFRSF10B	4447168	4436223	9606.ENSP00000384849	9606.ENSP00000276431	0	0	0	0	0.124	0	0	0.507	0.550
RMI2	CENPM	4438584	4432895	9606.ENSP00000310356	9606.ENSP00000215980	0	0	0	0	0.549	0	0	0	0.549
RMI2	NCAPG	4438584	4434176	9606.ENSP00000310356	9606.ENSP00000251496	0	0	0	0	0.549	0	0	0	0.549
CFI	CD55	4446295	4442798	9606.ENSP00000378130	9606.ENSP00000356030	0	0	0	0	0	0	0	0.549	0.549
CDKN1A	KLF2	4447168	4434041	9606.ENSP00000384849	9606.ENSP00000248071	0	0	0	0	0	0.064	0	0.536	0.547
CDK1	CDCA4	4446389	4440772	9606.ENSP00000378699	9606.ENSP00000337226	0	0	0	0	0.540	0	0	0.051	0.545
RANBP1	TPX2	4448185	4437665	9606.ENSP00000401564	9606.ENSP00000300403	0	0	0	0	0.242	0	0	0.423	0.544
CDCA3	CDT1	4450021	4437709	9606.ENSP00000442068	9606.ENSP00000301019	0	0	0	0	0.516	0	0	0.097	0.544
CD52	EVI2B	4444343	4440484	9606.ENSP00000363330	9606.ENSP00000333779	0	0	0	0	0.532	0	0	0.064	0.544
H2AFX	CDKN3	4449695	4440665	9606.ENSP00000434024	9606.ENSP00000335357	0	0	0	0	0.211	0.050	0	0.441	0.544
FAM83D	MAD2L1	4451564	4437296	9606.ENSP00000481110	9606.ENSP00000296509	0	0	0	0	0.497	0	0	0.129	0.543
FAM83D	BIRC5	4451564	4437778	9606.ENSP00000481110	9606.ENSP00000301633	0	0	0	0	0.510	0	0	0.106	0.543
KIF20A	RMI2	4446341	4438584	9606.ENSP00000378356	9606.ENSP00000310356	0	0	0	0	0.543	0	0	0	0.543
E2F2	SKP2	4442638	4436120	9606.ENSP00000355249	9606.ENSP00000274255	0	0	0	0	0.095	0.083	0	0.491	0.541
RANBP1	MAD2L1	4448185	4437296	9606.ENSP00000401564	9606.ENSP00000296509	0	0	0	0	0.448	0.157	0	0.089	0.539
CENPF	RMI2	4442771	4438584	9606.ENSP00000355922	9606.ENSP00000310356	0	0	0	0	0.531	0	0	0.054	0.537
MLPH	RAB17	4435456	4435455	9606.ENSP00000264605	9606.ENSP00000264601	0	0	0	0	0.123	0	0	0.491	0.534
MTHFD2	PHGDH	4446222	4443312	9606.ENSP00000377617	9606.ENSP00000358417	0.075	0.004	0	0	0.093	0	0	0.487	0.532
RMI2	TK1	4438584	4437779	9606.ENSP00000310356	9606.ENSP00000301634	0	0	0	0	0.512	0	0	0.079	0.531
FOXM1	TK1	4441245	4437779	9606.ENSP00000342307	9606.ENSP00000301634	0	0	0	0	0.410	0	0	0.236	0.530
CDKN1A	AURKB	4447168	4438898	9606.ENSP00000384849	9606.ENSP00000313950	0	0	0	0	0	0.132	0	0.473	0.523
H2AFX	CDCA5	4449695	4436187	9606.ENSP00000434024	9606.ENSP00000275517	0	0	0	0	0.475	0	0	0.125	0.521
CBX3	RAD21	4440717	4437395	9606.ENSP00000336687	9606.ENSP00000297338	0	0	0	0	0.147	0.261	0	0.301	0.521
MAD2L1	PKMYT1	4437296	4435050	9606.ENSP00000296509	9606.ENSP00000262300	0	0	0	0	0.216	0.132	0	0.348	0.518
RANBP1	MCM4	4448185	4435007	9606.ENSP00000401564	9606.ENSP00000262105	0	0	0	0	0.349	0	0	0.289	0.518
ITGB2	CD69	4446737	4433409	9606.ENSP00000380948	9606.ENSP00000228434	0	0	0	0	0.287	0	0	0.350	0.517
E2F2	MCM4	4442638	4435007	9606.ENSP00000355249	9606.ENSP00000262105	0	0	0	0	0.147	0.085	0	0.430	0.517
CBX3	BIRC5	4440717	4437778	9606.ENSP00000336687	9606.ENSP00000301633	0	0	0	0	0.107	0.160	0	0.400	0.510
CD52	CD69	4444343	4433409	9606.ENSP00000363330	9606.ENSP00000228434	0	0	0	0	0.339	0	0	0.287	0.509
CDKN1A	TK1	4447168	4437779	9606.ENSP00000384849	9606.ENSP00000301634	0	0	0	0	0	0.379	0	0.243	0.509
E2F2	FOXM1	4442638	4441245	9606.ENSP00000355249	9606.ENSP00000342307	0	0	0	0	0.169	0	0	0.432	0.508
UBE2C	CDCA4	4441865	4440772	9606.ENSP00000348838	9606.ENSP00000337226	0	0	0	0	0.478	0	0	0.096	0.507
CDKN1A	FOXM1	4447168	4441245	9606.ENSP00000384849	9606.ENSP00000342307	0	0	0	0	0	0.050	0	0.500	0.505
SKP2	MCM4	4436120	4435007	9606.ENSP00000274255	9606.ENSP00000262105	0	0	0	0	0.342	0	0	0.271	0.500
H2AFX	MCM4	4449695	4435007	9606.ENSP00000434024	9606.ENSP00000262105	0	0	0	0	0.229	0.165	0	0.286	0.500
CD52	CD55	4444343	4442798	9606.ENSP00000363330	9606.ENSP00000356030	0	0	0	0	0	0	0	0.495	0.495
H2AFX	UBE2C	4449695	4441865	9606.ENSP00000434024	9606.ENSP00000348838	0	0	0	0	0.350	0.188	0	0.108	0.488
CKS1B	CDCA5	4438654	4436187	9606.ENSP00000311083	9606.ENSP00000275517	0	0	0	0	0.425	0	0	0.142	0.486
CDKN3	RMI2	4440665	4438584	9606.ENSP00000335357	9606.ENSP00000310356	0	0	0	0	0.486	0	0	0	0.485
H2AFX	TK1	4449695	4437779	9606.ENSP00000434024	9606.ENSP00000301634	0	0	0	0	0.335	0	0	0.258	0.485
CD1A	CD69	4436812	4433409	9606.ENSP00000289429	9606.ENSP00000228434	0	0	0	0	0.139	0	0	0.424	0.483
MTHFD2	FOLR1	4446222	4446175	9606.ENSP00000377617	9606.ENSP00000377284	0	0	0	0	0	0	0	0.482	0.482
CDCA3	MCM10	4450021	4448957	9606.ENSP00000442068	9606.ENSP00000418268	0	0	0	0	0.224	0	0	0.357	0.479
CDC45	E2F2	4448376	4442638	9606.ENSP00000405726	9606.ENSP00000355249	0	0	0	0	0.202	0	0	0.369	0.475
TK1	MAD2L1	4437779	4437296	9606.ENSP00000301634	9606.ENSP00000296509	0	0	0	0	0.426	0	0	0.123	0.475
CENPF	PKMYT1	4442771	4435050	9606.ENSP00000355922	9606.ENSP00000262300	0	0	0	0	0.286	0	0	0.295	0.475
SQLE	CYP27A1	4435659	4434627	9606.ENSP00000265896	9606.ENSP00000258415	0	0	0	0	0.086	0.182	0	0.353	0.474
BTK	ITGB2	4451790	4446737	9606.ENSP00000483570	9606.ENSP00000380948	0	0	0	0	0.383	0.080	0	0.147	0.473
MTHFD2	XPOT	4446222	4439956	9606.ENSP00000377617	9606.ENSP00000327821	0	0	0	0	0.279	0	0	0.298	0.472
CD55	LGALS7B	4442798	4438868	9606.ENSP00000356030	9606.ENSP00000313571	0	0	0	0	0	0	0	0.470	0.470
ITGB2	AMICA1	4446737	4441849	9606.ENSP00000380948	9606.ENSP00000348635	0	0	0	0	0.321	0	0	0.250	0.469
CKS2	FOXM1	4444630	4441245	9606.ENSP00000364976	9606.ENSP00000342307	0	0	0	0	0.342	0	0	0.220	0.465
CDKN1A	BIRC5	4447168	4437778	9606.ENSP00000384849	9606.ENSP00000301633	0	0	0	0	0	0	0	0.465	0.465
PRC1	TK1	4446249	4437779	9606.ENSP00000377793	9606.ENSP00000301634	0	0	0	0	0.437	0	0	0.086	0.464
UHRF1	PKMYT1	4451406	4435050	9606.ENSP00000479617	9606.ENSP00000262300	0	0	0	0	0.303	0	0	0.262	0.463
E2F2	PKMYT1	4442638	4435050	9606.ENSP00000355249	9606.ENSP00000262300	0	0	0	0	0.141	0	0	0.392	0.455
E2F2	AURKB	4442638	4438898	9606.ENSP00000355249	9606.ENSP00000313950	0	0	0	0	0.213	0	0	0.336	0.455
CDC45	SKP2	4448376	4436120	9606.ENSP00000405726	9606.ENSP00000274255	0	0	0	0	0.248	0	0	0.304	0.454
CD83	CCL22	4445165	4433070	9606.ENSP00000368450	9606.ENSP00000219235	0	0	0	0	0.064	0	0	0.441	0.454
CFI	C7	4446295	4439494	9606.ENSP00000378130	9606.ENSP00000322061	0	0	0	0	0.069	0.084	0	0.409	0.452
STMN1	CDCA8	4448554	4444097	9606.ENSP00000410452	9606.ENSP00000362146	0	0	0	0	0.272	0	0	0.277	0.451
RAD21	CCNA2	4437395	4436109	9606.ENSP00000297338	9606.ENSP00000274026	0	0	0	0	0.130	0.185	0	0.287	0.451
H2AFX	TPX2	4449695	4437665	9606.ENSP00000434024	9606.ENSP00000300403	0	0	0	0	0.316	0	0	0.231	0.451
ZRSR2	RAD21	4437920	4437395	9606.ENSP00000303015	9606.ENSP00000297338	0	0	0	0	0	0	0	0.448	0.448
BTK	ALOX5	4451790	4444382	9606.ENSP00000483570	9606.ENSP00000363512	0	0	0	0	0.322	0	0	0.218	0.447
MCM10	E2F2	4448957	4442638	9606.ENSP00000418268	9606.ENSP00000355249	0	0	0	0	0.202	0	0	0.335	0.447
FOXM1	ATAD2	4441245	4436722	9606.ENSP00000342307	9606.ENSP00000287394	0	0	0	0	0.337	0	0	0.198	0.446
H2AFX	CCNB2	4449695	4436767	9606.ENSP00000434024	9606.ENSP00000288207	0	0	0	0	0.285	0.058	0	0.243	0.446
CDCA8	E2F2	4444097	4442638	9606.ENSP00000362146	9606.ENSP00000355249	0	0	0	0	0.173	0	0	0.353	0.442
H2AFX	PKMYT1	4449695	4435050	9606.ENSP00000434024	9606.ENSP00000262300	0	0	0	0	0.336	0.075	0	0.163	0.441
STMN1	BIRC5	4448554	4437778	9606.ENSP00000410452	9606.ENSP00000301633	0	0	0	0	0.268	0	0	0.265	0.439
HLA-DQB1	CD69	4444478	4433409	9606.ENSP00000364080	9606.ENSP00000228434	0	0	0	0	0.077	0	0	0.416	0.438
CENPA	PKMYT1	4440745	4435050	9606.ENSP00000336868	9606.ENSP00000262300	0	0	0	0	0.360	0	0	0.156	0.437
BIRC5	SKP2	4437778	4436120	9606.ENSP00000301633	9606.ENSP00000274255	0	0	0	0	0.204	0	0	0.319	0.435
HMMR	TNFRSF10B	4446202	4436223	9606.ENSP00000377492	9606.ENSP00000276431	0	0	0	0	0.055	0	0	0.426	0.435
PHGDH	CDKN3	4443312	4440665	9606.ENSP00000358417	9606.ENSP00000335357	0	0	0	0	0.097	0.086	0	0.371	0.435
E2F2	CDKN3	4442638	4440665	9606.ENSP00000355249	9606.ENSP00000335357	0	0	0	0	0.089	0	0	0.404	0.434
CDCA3	CDKN3	4450021	4440665	9606.ENSP00000442068	9606.ENSP00000335357	0	0	0	0	0.301	0	0	0.219	0.431
CDCA3	CENPA	4450021	4440745	9606.ENSP00000442068	9606.ENSP00000336868	0	0	0	0	0.199	0	0	0.319	0.431
FOLR1	GGH	4446175	4434748	9606.ENSP00000377284	9606.ENSP00000260118	0	0	0	0	0	0	0	0.430	0.430
MAD2L1	SKP2	4437296	4436120	9606.ENSP00000296509	9606.ENSP00000274255	0	0	0	0	0.312	0	0	0.206	0.430
CDCA3	HMMR	4450021	4446202	9606.ENSP00000442068	9606.ENSP00000377492	0	0	0	0	0.300	0	0	0.216	0.428
SDC1	CD1A	4445506	4436812	9606.ENSP00000370542	9606.ENSP00000289429	0	0	0	0	0	0	0	0.426	0.426
CDKN3	RAD21	4440665	4437395	9606.ENSP00000335357	9606.ENSP00000297338	0	0	0	0	0.090	0.298	0	0.173	0.425
H2AFX	CENPF	4449695	4442771	9606.ENSP00000434024	9606.ENSP00000355922	0	0	0	0	0.190	0	0	0.320	0.425
RANBP1	CDK1	4448185	4446389	9606.ENSP00000401564	9606.ENSP00000378699	0	0	0	0	0.300	0	0	0.209	0.423
UHRF1	CENPM	4451406	4432895	9606.ENSP00000479617	9606.ENSP00000215980	0	0	0	0	0.293	0	0	0.213	0.421
E2F2	BIRC5	4442638	4437778	9606.ENSP00000355249	9606.ENSP00000301633	0	0	0	0	0.178	0.084	0	0.293	0.421
STMN1	TPX2	4448554	4437665	9606.ENSP00000410452	9606.ENSP00000300403	0	0	0	0	0.251	0	0	0.257	0.420
RANBP1	UBE2C	4448185	4441865	9606.ENSP00000401564	9606.ENSP00000348838	0	0	0	0	0.232	0.260	0	0.058	0.418
CDCA4	CDCA5	4440772	4436187	9606.ENSP00000337226	9606.ENSP00000275517	0	0	0	0	0.342	0	0	0.151	0.418
MCM10	CKS1B	4448957	4438654	9606.ENSP00000418268	9606.ENSP00000311083	0	0	0	0	0.368	0	0	0.107	0.412
UHRF1	CKS1B	4451406	4438654	9606.ENSP00000479617	9606.ENSP00000311083	0	0	0	0	0.411	0	0	0	0.411
LTB	ITGB2	4448557	4446737	9606.ENSP00000410481	9606.ENSP00000380948	0	0	0	0	0.313	0.098	0	0.123	0.410
UHRF1	CENPA	4451406	4440745	9606.ENSP00000479617	9606.ENSP00000336868	0	0	0	0	0.201	0.185	0	0.162	0.407
CDCA8	CDCA4	4444097	4440772	9606.ENSP00000362146	9606.ENSP00000337226	0	0	0	0	0.351	0	0	0.123	0.406
RANBP1	GINS2	4448185	4434310	9606.ENSP00000401564	9606.ENSP00000253462	0	0	0	0	0.299	0	0	0.187	0.406
FAM83D	CKS2	4451564	4444630	9606.ENSP00000481110	9606.ENSP00000364976	0	0	0	0	0.318	0	0	0.164	0.405
E2F2	UBE2C	4442638	4441865	9606.ENSP00000355249	9606.ENSP00000348838	0	0	0	0	0.157	0.124	0	0.257	0.404
AURKB	ATAD2	4438898	4436722	9606.ENSP00000313950	9606.ENSP00000287394	0	0	0	0	0.360	0	0	0.107	0.404
CENPN	TK1	4446136	4437779	9606.ENSP00000377007	9606.ENSP00000301634	0	0	0	0	0.380	0	0	0.076	0.403
STMN1	MAD2L1	4448554	4437296	9606.ENSP00000410452	9606.ENSP00000296509	0	0	0	0	0.335	0	0	0.139	0.403
STMN1	KIF20A	4448554	4446341	9606.ENSP00000410452	9606.ENSP00000378356	0	0	0	0	0.222	0.073	0	0.236	0.402
PKMYT1	OIP5	4435050	4433119	9606.ENSP00000262300	9606.ENSP00000220514	0	0	0	0	0.397	0	0	0.048	0.401
UHRF1	HMMR	4451406	4446202	9606.ENSP00000479617	9606.ENSP00000377492	0	0	0	0	0.386	0	0	0.064	0.400
