# Supplementary material for: CKS2 and RMI2 are two prognostic biomarkers of lung adenocarcinoma
Source: PeerJ. 2020 Oct 7;8:e10126. doi: 10.7717/peerj.10126 (PMC7547618; doi:10.7717/peerj.10126)
Supplement: Supplemental Information 2 [file peerj-08-10126-s002.csv]

SUID	AverageShortestPathLength	BetweennessCentrality	ClosenessCentrality	ClusteringCoefficient	Degree	Eccentricity	IsSingleNode	MCODE_Cluster	MCODE_Node_Status	MCODE_Score	name	NeighborhoodConnectivity	NumberOfDirectedEdges	NumberOfUndirectedEdges	PartnerOfMultiEdgedNodePairs	Radiality	selected	SelfLoops	shared name	Stress	TopologicalCoefficient
83	2.35714286	0.11825717	0.42424242	0.66262626	45	7	FALSE	Cluster 1	Clustered	28.39583333	CDK1	30.51111111	45	0	0	0.86428571	TRUE	0	CDK1	2784	0.56460905
81	2.5	0.01160996	0.4	0.75261324	42	7	FALSE	Cluster 1	Clustered	28.39583333	AURKB	32.4047619	42	0	0	0.85	TRUE	0	AURKB	970	0.63538749
86	2.5	0.00977798	0.4	0.75261324	42	7	FALSE	Cluster 1	Clustered	28.39583333	CCNA2	32.4047619	42	0	0	0.85	TRUE	0	CCNA2	888	0.63538749
197	2.41666667	0.07728164	0.4137931	0.71544715	42	7	FALSE	Cluster 1	Clustered	27.5483871	CDKN3	31.69047619	42	0	0	0.85833333	TRUE	0	CDKN3	1926	0.59748428
99	2.5	0.01488742	0.4	0.76585366	41	7	FALSE	Cluster 1	Clustered	28.39583333	UBE2C	32.70731707	41	0	0	0.85	TRUE	0	UBE2C	996	0.62898687
101	2.51190476	0.00590497	0.39810427	0.78414634	41	7	FALSE	Cluster 1	Clustered	28.39583333	CCNB2	33.07317073	41	0	0	0.84880952	TRUE	0	CCNB2	690	0.64849354
73	2.51190476	0.01076469	0.39810427	0.79871795	40	7	FALSE	Cluster 1	Clustered	28.39583333	CDC45	33.4	40	0	0	0.84880952	TRUE	0	CDC45	796	0.64230769
80	2.53571429	0.00650754	0.3943662	0.79102564	40	7	FALSE	Cluster 1	Clustered	28.39583333	CDCA8	33.175	40	0	0	0.84642857	TRUE	0	CDCA8	570	0.6635
84	2.45238095	0.03405169	0.40776699	0.76794872	40	7	FALSE	Cluster 1	Clustered	28.39583333	MAD2L1	32.725	40	0	0	0.8547619	TRUE	0	MAD2L1	1328	0.61745283
114	2.52380952	0.01047248	0.39622642	0.77435897	40	7	FALSE	Cluster 1	Clustered	28.39583333	BIRC5	32.925	40	0	0	0.84761905	TRUE	0	BIRC5	888	0.64558824
91	2.53571429	0.00921311	0.3943662	0.81223329	38	7	FALSE	Cluster 1	Clustered	27.5483871	MCM4	33.76315789	38	0	0	0.84642857	TRUE	0	MCM4	730	0.6492915
131	2.54761905	0.00747151	0.39252336	0.83641536	38	7	FALSE	Cluster 1	Clustered	28.39583333	TPX2	34.07894737	38	0	0	0.8452381	TRUE	0	TPX2	530	0.66821465
136	2.55952381	0.00298883	0.39069767	0.83072546	38	7	FALSE	Cluster 1	Clustered	28.39583333	FOXM1	34.02631579	38	0	0	0.84404762	TRUE	0	FOXM1	308	0.68052632
89	2.57142857	0.00582946	0.38888889	0.85735736	37	7	FALSE	Cluster 1	Clustered	28.39583333	CENPA	34.54054054	37	0	0	0.84285714	TRUE	0	CENPA	502	0.69081081
97	2.57142857	0.00222456	0.38888889	0.85735736	37	7	FALSE	Cluster 1	Clustered	28.39583333	CDT1	34.64864865	37	0	0	0.84285714	TRUE	0	CDT1	256	0.69297297
108	2.32142857	0.24382514	0.43076923	0.84384384	37	6	FALSE	Cluster 1	Clustered	28.39583333	KIF20A	34.21621622	37	0	0	0.86785714	TRUE	0	KIF20A	5514	0.68378378
151	2.57142857	0.00217071	0.38888889	0.88288288	37	7	FALSE	Cluster 1	Clustered	28.39583333	CENPF	35	37	0	0	0.84285714	TRUE	0	CENPF	316	0.7
162	2.57142857	0.0047345	0.38888889	0.85735736	37	7	FALSE	Cluster 1	Clustered	28.39583333	CDCA5	34.54054054	37	0	0	0.84285714	TRUE	0	CDCA5	422	0.69081081
72	2.58333333	0.00213288	0.38709677	0.86031746	36	7	FALSE	Cluster 1	Clustered	27.5483871	MCM10	34.72222222	36	0	0	0.84166667	TRUE	0	MCM10	240	0.69444444
111	2.58333333	0.00192197	0.38709677	0.9	36	7	FALSE	Cluster 1	Clustered	28.39583333	NCAPG	35.33333333	36	0	0	0.84166667	TRUE	0	NCAPG	282	0.70666667
304	2.58333333	0.00150809	0.38709677	0.8968254	36	7	FALSE	Cluster 1	Seed	28.39583333	TK1	35.36111111	36	0	0	0.84166667	TRUE	0	TK1	190	0.70722222
88	2.5952381	0.00188084	0.3853211	0.90084034	35	7	FALSE	Cluster 1	Clustered	27.5483871	CENPN	35.48571429	35	0	0	0.84047619	TRUE	0	CENPN	274	0.70971429
130	2.60714286	0.01225657	0.38356164	0.88067227	35	7	FALSE	Cluster 1	Clustered	27.5483871	HMMR	34.97142857	35	0	0	0.83928571	TRUE	0	HMMR	400	0.72797619
214	2.60714286	5.58E-04	0.38356164	0.92773109	35	7	FALSE	Cluster 1	Clustered	28.39583333	MELK	35.82857143	35	0	0	0.83928571	TRUE	0	MELK	94	0.73119534
75	2.5952381	0.00542084	0.3853211	0.9144385	34	7	FALSE	Cluster 1	Clustered	28.39583333	GINS2	35.76470588	34	0	0	0.84047619	TRUE	0	GINS2	368	0.70126874
154	2.61904762	6.36E-04	0.38181818	0.91800357	34	7	FALSE	Cluster 1	Clustered	27.69892473	OIP5	35.82352941	34	0	0	0.83809524	TRUE	0	OIP5	98	0.73109244
160	2.61904762	3.97E-04	0.38181818	0.94474153	34	7	FALSE	Cluster 1	Clustered	28.39583333	PRC1	36.23529412	34	0	0	0.83809524	TRUE	0	PRC1	70	0.7394958
95	2.61904762	0.00122873	0.38181818	0.91666667	33	7	FALSE	Cluster 1	Clustered	27.49193548	CKS1B	36	33	0	0	0.83809524	TRUE	0	CKS1B	142	0.72
156	2.61904762	0.00158075	0.38181818	0.92045455	33	7	FALSE	Cluster 1	Clustered	26.59354839	CENPM	35.93939394	33	0	0	0.83809524	TRUE	0	CENPM	236	0.71878788
93	2.63095238	0.00123618	0.3800905	0.90927419	32	7	FALSE	Cluster 1	Clustered	27	CKS2	35.84375	32	0	0	0.83690476	TRUE	0	CKS2	138	0.716875
143	2.64285714	0.00179829	0.37837838	0.90120968	32	7	FALSE	Cluster 1	Clustered	25.64137931	PKMYT1	35.84375	32	0	0	0.83571429	TRUE	0	PKMYT1	248	0.7315051
311	2.69047619	0.00337598	0.37168142	0.90967742	31	7	FALSE	Cluster 1	Clustered	26.86699507	UHRF1	35.77419355	31	0	0	0.83095238	TRUE	0	UHRF1	226	0.7452957
243	2.66666667	1.45E-04	0.375	0.97471264	30	7	FALSE	Cluster 1	Clustered	26.86699507	CDCA3	36.96666667	30	0	0	0.83333333	TRUE	0	CDCA3	28	0.75442177
240	2.72619048	9.89E-06	0.36681223	0.99666667	25	7	FALSE	Cluster 1	Clustered	23.92615385	FAM83D	37.76	25	0	0	0.82738095	TRUE	0	FAM83D	2	0.77061224
237	2.73809524	0.00411199	0.36521739	0.85507246	24	7	FALSE		Unclustered	18.75324675	H2AFX	35.08333333	24	0	0	0.82619048	FALSE	0	H2AFX	358	0.70166667
507	2.75	2.50E-04	0.36363636	0.95652174	23	7	FALSE		Unclustered	22	ATAD2	37.43478261	23	0	0	0.825	FALSE	0	ATAD2	26	0.76397516
602	2.75	0	0.36363636	1	23	7	FALSE	Cluster 1	Clustered	23	RMI2	38.08695652	23	0	0	0.825	TRUE	0	RMI2	0	0.77728483
104	2.55952381	0.11232213	0.39069767	0.73099415	19	6	FALSE	Cluster 4	Clustered	13.76666667	CDKN1A	32	19	0	0	0.84404762	FALSE	0	CDKN1A	3362	0.66447368
165	3.07142857	0.02524207	0.3255814	0.80116959	19	8	FALSE		Unclustered	14.70588235	RAD21	34.10526316	19	0	0	0.79285714	FALSE	0	RAD21	2140	0.72452408
221	2.82142857	0.0018486	0.35443038	0.8496732	18	7	FALSE	Cluster 4	Seed	14	E2F2	34.38888889	18	0	0	0.81785714	FALSE	0	E2F2	118	0.70181406
127	2.83333333	1.36E-04	0.35294118	0.95588235	17	7	FALSE	Cluster 4	Clustered	13.45098039	SKP2	36.70588235	17	0	0	0.81666667	FALSE	0	SKP2	16	0.74909964
189	2.9047619	0	0.3442623	1	11	7	FALSE		Unclustered	11	STMN1	40.45454545	11	0	0	0.80952381	FALSE	0	STMN1	0	0.84280303
335	3.52380952	0.20743412	0.28378378	0.16666667	9	7	FALSE	Cluster 2	Clustered	3	ITGB2	3.44444444	9	0	0	0.74761905	FALSE	0	ITGB2	3736	0.18954248
642	3.17857143	0.04302853	0.31460674	0.58333333	9	8	FALSE		Unclustered	7	RANBP1	31.11111111	9	0	0	0.78214286	FALSE	0	RANBP1	1930	0.6572104
653	2.95238095	0.34642525	0.33870968	0.17857143	8	6	FALSE	Cluster 2	Clustered	3	CD69	4	8	0	0	0.8047619	FALSE	0	CD69	7270	0.20833333
292	3.41666667	3.38E-05	0.29268293	0.93333333	6	8	FALSE		Unclustered	4.761904762	CBX3	32.16666667	6	0	0	0.75833333	FALSE	0	CBX3	4	0.74806202
615	3.28571429	1.91E-05	0.30434783	0.93333333	6	8	FALSE		Unclustered	4.761904762	CDCA4	37.16666667	6	0	0	0.77142857	FALSE	0	CDCA4	2	0.82592593
325	3.60714286	0.06712565	0.27722772	0.4	5	7	FALSE	Cluster 2	Clustered	3	BTK	5.4	5	0	0	0.73928571	FALSE	0	BTK	1372	0.30588235
724	3.52380952	0.06349374	0.28378378	0.4	5	7	FALSE	Cluster 2	Seed	3	CD52	5.6	5	0	0	0.74761905	FALSE	0	CD52	832	0.3
383	3.5952381	0.10045405	0.2781457	0	4	6	FALSE		Unclustered	0.4	CD55	2.75	4	0	0	0.74047619	FALSE	0	CD55	1462	0.25
597	3.58333333	0.01750679	0.27906977	0.33333333	4	7	FALSE	Cluster 3	Clustered	1.666666667	MTHFD2	3	4	0	0	0.74166667	FALSE	0	MTHFD2	198	0.39285714
714	2.94047619	0.07376645	0.34008097	0.5	4	7	FALSE		Unclustered	3	GGH	32.5	4	0	0	0.80595238	FALSE	0	GGH	1580	0.671875
77	3.9047619	2.39E-04	0.25609756	0.66666667	3	8	FALSE	Cluster 3	Clustered	1.666666667	PSAT1	3.33333333	3	0	0	0.70952381	FALSE	0	PSAT1	8	0.55555556
78	3.25	0.02760153	0.30769231	0.33333333	3	8	FALSE	Cluster 3	Clustered	2	PHGDH	16.33333333	3	0	0	0.775	FALSE	0	PHGDH	390	0.35555556
351	2.66666667	0.24078113	0.375	0	3	5	FALSE		Unclustered	0.5	HLA-DQB1	15.33333333	3	0	0	0.83333333	FALSE	0	HLA-DQB1	5138	0.33333333
382	3.25	0.08835682	0.30769231	0	3	6	FALSE		Unclustered	0.5	FOLR1	4	3	0	0	0.775	FALSE	0	FOLR1	1558	0.33333333
437	3.9047619	0.02380952	0.25609756	0.33333333	3	7	FALSE		Unclustered	2	CD83	4	3	0	0	0.70952381	FALSE	0	CD83	396	0.45833333
438	3.9047619	2.87E-04	0.25609756	0.66666667	3	7	FALSE		Unclustered	1.666666667	CD1A	4.33333333	3	0	0	0.70952381	FALSE	0	CD1A	4	0.48148148
565	4.44047619	0.02380952	0.22520107	0.33333333	3	8	FALSE		Unclustered	2	C1orf162	4.33333333	3	0	0	0.65595238	FALSE	0	C1orf162	356	0.4
619	4.45238095	0.02380952	0.22459893	0.33333333	3	8	FALSE		Unclustered	2	ALOX5	5	3	0	0	0.6547619	FALSE	0	ALOX5	686	0.46666667
643	3.76190476	0.00517101	0.26582278	0.33333333	3	8	FALSE	Cluster 3	Seed	2	XPOT	5.33333333	3	0	0	0.72380952	FALSE	0	XPOT	120	0.41666667
698	4.41666667	0.0697074	0.22641509	0.33333333	3	8	FALSE		Unclustered	2	AMICA1	5	3	0	0	0.65833333	FALSE	0	AMICA1	1056	0.38888889
699	5.35714286	0.04733219	0.18666667	0	3	9	FALSE		Unclustered	0.5	ESAM	1.66666667	3	0	0	0.56428571	FALSE	0	ESAM	710	0.33333333
326	4.57142857	0.02380952	0.21875	0	2	8	FALSE		Unclustered	0.666666667	FCER1A	3	2	0	0	0.64285714	FALSE	0	FCER1A	358	0.5
652	2.9047619	0.09738598	0.3442623	0	2	5	FALSE		Unclustered	0.666666667	KLF2	13.5	2	0	0	0.80952381	FALSE	0	KLF2	2474	0.5
660	3.29761905	0.04704532	0.3032491	0	2	8	FALSE		Unclustered	0.666666667	HMGA1	23.5	2	0	0	0.7702381	FALSE	0	HMGA1	480	0.5
661	4.26190476	0.02380952	0.23463687	0	2	9	FALSE		Unclustered	0.666666667	SQLE	1.5	2	0	0	0.67380952	FALSE	0	SQLE	242	0.5
716	4.38095238	0	0.22826087	1	2	8	FALSE		Unclustered	2	EVI2B	7	2	0	0	0.66190476	FALSE	0	EVI2B	0	0.7
777	3.92857143	0	0.25454545	1	2	7	FALSE		Unclustered	2	SDC1	5.5	2	0	0	0.70714286	FALSE	0	SDC1	0	0.6875
808	3.26190476	3.83E-05	0.30656934	0	2	7	FALSE		Unclustered	0.666666667	TNFRSF10B	27	2	0	0	0.77380952	FALSE	0	TNFRSF10B	4	0.68421053
812	4.55952381	0.02380952	0.21932115	0	2	7	FALSE		Unclustered	0.666666667	CFI	2.5	2	0	0	0.64404762	FALSE	0	CFI	374	0.5
336	4.51190476	0	0.22163588	0	1	8	FALSE		Unclustered	0	MCEMP1	9	1	0	0	0.64880952	FALSE	0	MCEMP1	0	0
350	3.6547619	0	0.27361564	0	1	6	FALSE		Unclustered	0	OAS1	3	1	0	0	0.73452381	FALSE	0	OAS1	0	0
377	1	0	1	0	1	1	FALSE		Unclustered	0	PROS1	1	1	0	0	1	FALSE	0	PROS1	0	0
378	1	0	1	0	1	1	FALSE		Unclustered	0	CFD	1	1	0	0	1	FALSE	0	CFD	0	0
564	5.42857143	0	0.18421053	0	1	9	FALSE		Unclustered	0	MS4A6A	3	1	0	0	0.55714286	FALSE	0	MS4A6A	0	0
618	5.44047619	0	0.18380744	0	1	9	FALSE		Unclustered	0	PLA2G4C	3	1	0	0	0.55595238	FALSE	0	PLA2G4C	0	0
729	6.3452381	0	0.1575985	0	1	10	FALSE		Unclustered	0	BAMBI	3	1	0	0	0.46547619	FALSE	0	BAMBI	0	0
747	6.3452381	0	0.1575985	0	1	10	FALSE		Unclustered	0	CLDN23	3	1	0	0	0.46547619	FALSE	0	CLDN23	0	0
800	4.16666667	0	0.24	0	1	9	FALSE		Unclustered	0	RPL10A	9	1	0	0	0.68333333	FALSE	0	RPL10A	0	0
802	5.55952381	0	0.17987152	0	1	9	FALSE		Unclustered	0	HDC	2	1	0	0	0.54404762	FALSE	0	HDC	0	0
826	1	0	1	0	1	1	FALSE		Unclustered	0	MLPH	1	1	0	0	1	FALSE	0	MLPH	0	0
827	1	0	1	0	1	1	FALSE		Unclustered	0	RAB17	1	1	0	0	1	FALSE	0	RAB17	0	0
858	5.25	0	0.19047619	0	1	10	FALSE		Unclustered	0	CYP27A1	2	1	0	0	0.575	FALSE	0	CYP27A1	0	0
862	4.58333333	0	0.21818182	0	1	7	FALSE		Unclustered	0	LGALS7B	4	1	0	0	0.64166667	FALSE	0	LGALS7B	0	0
872	4.89285714	0	0.20437956	0	1	8	FALSE		Unclustered	0	CCL22	3	1	0	0	0.61071429	FALSE	0	CCL22	0	0
874	5.54761905	0	0.18025751	0	1	8	FALSE		Unclustered	0	C7	2	1	0	0	0.5452381	FALSE	0	C7	0	0
879	4.05952381	0	0.24633431	0	1	9	FALSE		Unclustered	0	ZRSR2	19	1	0	0	0.69404762	FALSE	0	ZRSR2	0	0
910	4.51190476	0	0.22163588	0	1	8	FALSE		Unclustered	0	LTB	9	1	0	0	0.64880952	FALSE	0	LTB	0	0
